# Supplementary material for: Molecular profiling of solid tumors by next-generation sequencing: an experience from a clinical laboratory
Source: Front Oncol. 2023 Jul 6;13:1208244. doi: 10.3389/fonc.2023.1208244 (PMC10359709; doi:10.3389/fonc.2023.1208244)
Supplement: Supplementary file 1 [file Table_1.xlsx]

## Sheet: Validation I
Sample ID	Results from methods other than NGS				Method	Ion Torrent Reporter Result
	BRAF	EGFR	KRAS	NRAS		BRAF	EGFR	KRAS	NRAS
3	BRAF:c.1799T>A, p.Val600Glu	Not done	ND	ND	KRAS and NRAS allele specific PCR with fluorescent hydrolysis probe detection (Entrogen) covering exons 2 (codons 12, 13), 3 (codons 59, 61), and 4 (codons 117, 146) of KRAS, and exons 2 (codons 12, 13), 3 (codons 59, 61), and 4 (codon 117) of NRAS. Mutation detection of KRAS is augmented with Sanger sequencing of PCR-amplified genomic DNA of exon 2 (codons 12 and 13) of the KRAS gene. BRAF mutat…	BRAF:c.1799T>A, p.Val600Glu	ND	ND	ND
6240	BRAF:c.1799T>A, p.Val600Glu	Not done	ND	ND	KRAS and NRAS allele specific PCR with fluorescent hydrolysis probe detection (Entrogen) covering exons 2 (codons 12, 13), 3 (codons 59, 61), and 4 (codons 117, 146) of KRAS, and exons 2 (codons 12, 13), 3 (codons 59, 61), and 4 (codon 117) of NRAS. Mutation detection of KRAS is augmented with Sanger sequencing of PCR-amplified genomic DNA of exon 2 (codons 12 and 13) of the KRAS gene. BRAF mutat…	BRAF:c.1799T>A, p.Val600Glu	ND	ND	ND
6340	BRAF:c.1798_1799 delGTinsAA, p.Val600Lys	Not done	ND	ND	KRAS and NRAS allele specific PCR with fluorescent hydrolysis probe detection (Entrogen) covering exons 2 (codons 12, 13), 3 (codons 59, 61), and 4 (codons 117, 146) of KRAS, and exons 2 (codons 12, 13), 3 (codons 59, 61), and 4 (codon 117) of NRAS. Mutation detection of KRAS is augmented with Sanger sequencing of PCR-amplified genomic DNA of exon 2 (codons 12 and 13) of the KRAS gene. BRAF mutat…	BRAF:c.1798_1799delinsAA, p.Val600Lys;	ND	ND	ND
4878	ND	Not done	ND	NRAS:c.182A>T, p.Glu61Leu	KRAS and NRAS allele specific PCR with fluorescent hydrolysis probe detection (Entrogen) covering exons 2 (codons 12, 13), 3 (codons 59, 61), and 4 (codons 117, 146) of KRAS, and exons 2 (codons 12, 13), 3 (codons 59, 61), and 4 (codon 117) of NRAS. Mutation detection of KRAS is augmented with Sanger sequencing of PCR-amplified genomic DNA of exon 2 (codons 12 and 13) of the KRAS gene. BRAF mutat…	ND	ND	ND	NRAS:c.182A>T, p.Gln61Leu
6304	ND	Not done	KRAS:c.35G>A, p.Gly12Asp	ND	KRAS and NRAS allele specific PCR with fluorescent hydrolysis probe detection (Entrogen) covering exons 2 (codons 12, 13), 3 (codons 59, 61), and 4 (codons 117, 146) of KRAS, and exons 2 (codons 12, 13), 3 (codons 59, 61), and 4 (codon 117) of NRAS. Mutation detection of KRAS is augmented with Sanger sequencing of PCR-amplified genomic DNA of exon 2 (codons 12 and 13) of the KRAS gene. BRAF mutat…	ND	ND	KRASA:c.35G>A, p.Gly12Asp	ND
6350	ND	Not done	KRAS:c.35G>T, p.Gly12Val	ND	KRAS and NRAS allele specific PCR with fluorescent hydrolysis probe detection (Entrogen) covering exons 2 (codons 12, 13), 3 (codons 59, 61), and 4 (codons 117, 146) of KRAS, and exons 2 (codons 12, 13), 3 (codons 59, 61), and 4 (codon 117) of NRAS. Mutation detection of KRAS is augmented with Sanger sequencing of PCR-amplified genomic DNA of exon 2 (codons 12 and 13) of the KRAS gene. BRAF mutat…	ND	ND	KRAS:c.35G>T, p.Gly12Val	ND
5561	ND	Not done	ND	ND	KRAS and NRAS allele specific PCR with fluorescent hydrolysis probe detection (Entrogen) covering exons 2 (codons 12, 13), 3 (codons 59, 61), and 4 (codons 117, 146) of KRAS, and exons 2 (codons 12, 13), 3 (codons 59, 61), and 4 (codon 117) of NRAS. Mutation detection of KRAS is augmented with Sanger sequencing of PCR-amplified genomic DNA of exon 2 (codons 12 and 13) of the KRAS gene. BRAF mutat…	ND	ND	ND	ND
6371	ND	Not done	ND	ND	KRAS and NRAS allele specific PCR with fluorescent hydrolysis probe detection (Entrogen) covering exons 2 (codons 12, 13), 3 (codons 59, 61), and 4 (codons 117, 146) of KRAS, and exons 2 (codons 12, 13), 3 (codons 59, 61), and 4 (codon 117) of NRAS. Mutation detection of KRAS is augmented with Sanger sequencing of PCR-amplified genomic DNA of exon 2 (codons 12 and 13) of the KRAS gene. BRAF mutat…	ND	ND	ND	ND
6583	ND	Not done	ND	ND	KRAS and NRAS allele specific PCR with fluorescent hydrolysis probe detection (Entrogen) covering exons 2 (codons 12, 13), 3 (codons 59, 61), and 4 (codons 117, 146) of KRAS, and exons 2 (codons 12, 13), 3 (codons 59, 61), and 4 (codon 117) of NRAS. Mutation detection of KRAS is augmented with Sanger sequencing of PCR-amplified genomic DNA of exon 2 (codons 12 and 13) of the KRAS gene. BRAF mutat…	ND	c.2353A>G, p.Thr785Ala (Tier III)	ND	ND
5845	ND	Not done	Not done	Not done	BRAF mutation analysis is based on Sanger sequencing analysis of PCR-amplified genomic DNA. This is carried out on an ABI 3130, covering the entire coding sequence of exon 15 (covering codons 594, 597, 600 and 601) of the BRAF gene. The DNA sequence is then analyzed by Mutation Surveyor software™. This test has been internally validated at London Health Sciences Centre. The limit of detection is …	ND	ND	ND	ND
6170	ND	Not done	Not done	Not done	BRAF mutation analysis is based on Sanger sequencing analysis of PCR-amplified genomic DNA. This is carried out on an ABI 3130, covering the entire coding sequence of exon 15 (covering codons 594, 597, 600 and 601) of the BRAF gene. The DNA sequence is then analyzed by Mutation Surveyor software™. This test has been internally validated at London Health Sciences Centre. The limit of detection is …	ND	ND	ND	ND
5403	Not done	EGFR Exon 19 Deletion	Not done	Not done	EGFR mutation analysis is based on allele specific PCR with fluorescent hydrolysis probe detection (Entrogen). This test has been internally validated at London Health Sciences Centre. The limit of detection is approximately 1 - 2% (mutant DNA in a background of wild-type DNA) as determined internally and by the manufacturer of the assay.	ND	c.2239_2251del, p.Leu747_Thr751 delinsPro	ND	ND
6624	Not done	Negative	Not done	Not done	EGFR mutation analysis is based on allele specific PCR with fluorescent hydrolysis probe detection (Entrogen). This test has been internally validated at London Health Sciences Centre. The limit of detection is approximately 1 - 2% (mutant DNA in a background of wild-type DNA) as determined internally and by the manufacturer of the assay.	ND	ND	KRAS:c.34G>T, p.Gly12Cys	ND
6651	Not done	Negative	Not done	Not done	EGFR mutation analysis is based on allele specific PCR with fluorescent hydrolysis probe detection (Entrogen). This test has been internally validated at London Health Sciences Centre. The limit of detection is approximately 1 - 2% (mutant DNA in a background of wild-type DNA) as determined internally and by the manufacturer of the assay.	ND	ND	KRAS:c.35G>T, p.Gly12Val	ND
6668	Not done	Negative	Not done	Not done	EGFR mutation analysis is based on allele specific PCR with fluorescent hydrolysis probe detection (Entrogen). This test has been internally validated at London Health Sciences Centre. The limit of detection is approximately 1 - 2% (mutant DNA in a background of wild-type DNA) as determined internally and by the manufacturer of the assay.	ND	ND	ND	ND
5335	Not done	Negative	Not done	Not done	EGFR mutation analysis is based on allele specific PCR with fluorescent hydrolysis probe detection (Entrogen). This test has been internally validated at London Health Sciences Centre. The limit of detection is approximately 1 - 2% (mutant DNA in a background of wild-type DNA) as determined internally and by the manufacturer of the assay.	ND	ND	ND	ND
ND : Not detected
Sequencing methods are carried out on an ABI 3130 and DNA sequence is analyzed by Mutation Surveyor software™. This test has been internally validated at London Health Sciences Centre. The limit of detection of the fluorescent PCR method is approximately 1 - 2% (mutant DNA in a background of wild-type DNA) as determined internally and by the manufacturer of the assay, while the limit of detection…

## Sheet: validation II
		Comparison of NGS and Real-time PCR/Sanger sequencing data
Real-time PCR Assay / Sanger Sequencing			NGS Ion Torrent Validation Manual Library Preparation - Results
Validation / MD Sample number	Assay Done	Mutation detected	NGS Validation Sample Number	Ion Express BarCode	ION Torrent Run Number	Gene	Mutation	Variant type	Allele call	allele Frequency %
B2	BRAF	V600E (Ct29.6)	Sample 1	1	SN2-2	BRAF	V600E	SNP	Het	65.6
E2	EGFR	Exon 19 Del	Sample 2	2	SN2-2	EGFR	L747_E749del	DEL	Het	38
						EGFR	K754E	SNP	Het	36.3
						HRAS	H27H	SNP	Het	43.9
K3	KRAS	G12V (Ct 32.4)	Sample 3	3	SN2-2	KRAS	G12V	SNP	Het	18.4
						TP53	R273C	SNP	Het	22.5
K10	KRAS	G13D (Ct 29.92)	Sample 4	4	SN2-2	KRAS	G13D	SNP	Het	37.9
B5	BRAF	V600E (Ct30.9)	Sample 6	6	SN2-4	BRAF	V600E	SNP	Het	33.9
E1	EGFR	L861Q	Sample 7	7	SN2-4	EGFR	L816Q	SNP	Het	38.2
E3	EGFR	L858R	Sample 13	1	SN2-5	EGFR	L858R	SNP	Het	25.9
3791	EGFR	G719X	Sample 14	2	SN2-5	EGFR	G719X	SNP	Het	34.9
788	EGFR	Exon20ins	Sample 15	3	SN2-5	EGFR	Exon20ins	INS	Het	7.2
844	EGFR	Exon19del	Sample 16	4	SN2-5	EGFR	Exon19del	DEL	Het	2.2
890	KRAS	G12R	Sample 17	5	SN2-6	KRAS	G12R	SNP	Het	25.4
5310	KRAS	G12C	Sample 18	6	SN2-6	KRAS	G12C	SNP	Het	65.4
4293	KRAS	G12S	Sample 19	7	SN2-6	KRAS	G12S	SNP	Het	74.5
4938	KRAS	G12A	Sample 20	8	SN2-6	KRAS	G12A	SNP	Het	38.3
4231	KRAS	G12D	Sample 21	9	SN2-7	KRAS	G12D	SNP	Het	34.2
3177	KRAS	Q61H	Sample 22	10	SN2-7	KRAS	Q61H	SNP	Het	20.1
3605	KRAS/NRAS	G12D NRAS	Sample 23	11	SN2-7	NRAS	G12D	SNP	Het	51.6
5245	BRAF	BRAF c.1798_1799GT>AA, V600K	Sample 24	12	SN2-7	BRAF	BRAF c.1798_1799GT>AA BRAF p.V600K	MNP	Het	41.9
4938	KRAS	G12A	Sample 20	8	SN2-8	KRAS	G12A	SNP	Het	36.8
N3 (Horizon Diagnostics - Control HD247 50% NRAS Q61K)	NRAS	Q61K (Ct 31.8 FAM)	Sample 11	11	SN2-3	NRAS	Q61K	SNP	Het	50.1
						EGFR	G719S	SNP	Het	34.2
N4 (Horizon Dx Control HD349 50% NRAS Q61L)	NRAS	Q61L (Ct29.4 FAM)	Sample 12	12	SN2-3	NRAS	Q61L	SNP	Het	48.7
						EGFR	G719S	SNP	Het	34.5
N2 (Horizon Diagnostics - Control HD581 50% NRAS Q61H)	NRAS	Q61H	Sample 26	14	SN2-8	NRAS	Q61H	SNP	Het	48.7
N5 (Horizon Diagnostics - Control HD286 50% NRAS Q61R)	NRAS	Q61R	Sample 27	15	SN2-8	NRAS	Q61R	SNP	Het	48.7
3309	KRAS/NRAS	A146T NRAS	Sample 28	16	SN2-8	NRAS	A146T	SNP	Het	38.4
B4	BRAF	None	Sample 5	5	SN2-4	BRAF	None
E21	EGFR	None	Sample 8	8	SN2-4	EGFR	None
K1	KRAS	None	Sample 9	9	SN2-3	KRAS	None
		*Discrepancy or no result
