# Supplementary material for: Molecular profiling of solid tumors by next-generation sequencing: an experience from a clinical laboratory
Source: Front Oncol. 2023 Jul 6;13:1208244. doi: 10.3389/fonc.2023.1208244 (PMC10359709; doi:10.3389/fonc.2023.1208244)
Supplement: Supplementary file 2 [file Table_2.xlsx]

## Sheet: all patients lung
Patient ID	Age	Sex	Variants
L-1	70.6	Male	TP53:c.994delA,p.(Ile332Serfs*13)(20.6%)
L-2	77.7	Male	TP53:c.994-2A>G(51.1%)
L-3	69.5	Female	TP53:c.994-1G>C(55%); KRAS:c.34G>T,p.(Gly12Cys)(42.3%)
L-4	58.8	Male	TP53:c.919+2T>G(57%)
L-5	66.3	Female	TP53:c.919+1G>T(64.1%)
L-6	58.6	Female	TP53:c.919+1G>T(47.4%); KRAS:c.35G>A,p.(Gly12Asp)(33.1%)
L-7	63.8	Male	TP53:c.902delC,p.(Pro301Glnfs*44)(57.5%); EGFR:c.2573T>G,p.(Leu858Arg)(27.1%)
L-8	67.9	Male	TP53:c.892G>T,p.(Glu298*)(21.1%); BRAF:c.1405_1406delGGinsTT,p.(Gly469Leu)(8.4%)
L-9	85.1	Female	TP53:c.880G>T,p.(Glu294*)(56%)
L-10	61.2	Female	TP53:c.880G>T,p.(Glu294*)(50.8%)
L-11	69.5	Female	TP53:c.880G>T,p.(Glu294*)(23.5%)
L-12	81.6	Male	TP53:c.865_866insG,p.(Leu289Argfs*17)(46.7%); KRAS:c.34G>T,p.(Gly12Cys)(26.1%)
L-13	67.7	Male	TP53:c.856G>A,p.(Glu286Lys)(67.7%); PIK3CA:c.1357G>A,p.(Glu453Lys)(14.2%)
L-14	70.7	Female	TP53:c.854A>T,p.(Glu285Val)(35.2%); KRAS:c.38G>A,p.(Gly13Asp)(25.6%)
L-15	64.8	Female	TP53:c.853G>A,p.(Glu285Lys)(28.9%)
L-16	63.1	Male	TP53:c.847C>T,p.(Arg283Cys)(71.5%)
L-17	75.7	Female	TP53:c.844C>T,p.(Arg282Trp)(31.4%); PIK3CA:c.1633G>A,p.(Glu545Lys)(9.2%)
L-18	65	Male	TP53:c.844C>T,p.(Arg282Trp)(27.5%)
L-19	55.8	Female	TP53:c.844C>T,p.(Arg282Trp)(15.1%)
L-20	86.8	Male	TP53:c.842_843delAC,p.(Asp281Alafs*24)(12.3%); KRAS:c.35G>T,p.(Gly12Val)(6.8%)
L-21	53.6	Female	TP53:c.839G>T,p.(Arg280Ile)(82.4%); BRAF:c.1780G>A,p.(Asp594Asn)(51.5%)
L-22	68.4	Female	TP53:c.839G>T,p.(Arg280Ile)(61.5%); KRAS:c.35G>T,p.(Gly12Val)(37.5%)
L-23	50	Female	TP53:c.839G>C,p.(Arg280Thr)(38.4%); KRAS:c.35G>A,p.(Gly12Asp)(35.9%)
L-24	65.3	Female	TP53:c.838A>G,p.(Arg280Gly)(49.7%)
L-25	63.7	Female	TP53:c.836G>A,p.(Gly279Glu)(9.5%)
L-26	68.6	Female	TP53:c.833C>G,p.(Pro278Arg)(14.2%)
L-27	69.8	Female	TP53:c.832C>T,p.(Pro278Ser)(60.4%); TP53:c.472C>T,p.(Arg158Cys)(56.5%)
L-28	61.2	Female	TP53:c.832C>T,p.(Pro278Ser)(42.5%); KRAS:c.34G>T,p.(Gly12Cys)(25.6%)
L-29	68.7	Female	TP53:c.830G>T,p.(Cys277Phe)(17.4%)
L-30	78.8	Female	TP53:c.827C>G,p.(Ala276Gly)(69.7%); EGFR:c.2573T>G,p.(Leu858Arg)(27.7%)
L-31	66.3	Male	TP53:c.824G>T,p.(Cys275Phe)(70.7%)
L-32	72.9	Female	TP53:c.823T>C,p.(Cys275Arg)(12.8%); ERBB2:c.2332_2340dup,p.(Gly778_Pro780dup)(44.6%)
L-33	71.5	Male	TP53:c.818G>T,p.(Arg273Leu)(94.5%)
L-34	69.5	Male	TP53:c.818G>T,p.(Arg273Leu)(81.8%)
L-35	66.7	Male	TP53:c.818G>T,p.(Arg273Leu)(76.8%)
L-36	55.3	Female	TP53:c.818G>T,p.(Arg273Leu)(63.5%)
L-37	71	Female	TP53:c.818G>T,p.(Arg273Leu)(58%)
L-38	70.4	Female	TP53:c.818G>T,p.(Arg273Leu)(54.1%); KRAS:c.34G>T,p.(Gly12Cys)(22.8%)
L-39	61.2	Female	TP53:c.818G>T,p.(Arg273Leu)(50.7%); KRAS:c.35G>C,p.(Gly12Ala)(21.2%)
L-40	59.6	Female	TP53:c.818G>T,p.(Arg273Leu)(45.4%); KRAS:c.34G>T,p.(Gly12Cys)(33.2%)
L-41	70.7	Male	TP53:c.818G>T,p.(Arg273Leu)(42.1%); KRAS:c.35G>T,p.(Gly12Val)(32.7%)
L-42	68	Female	TP53:c.818G>T,p.(Arg273Leu)(19%)
L-43	68.8	Male	TP53:c.818G>T,p.(Arg273Leu)(15.8%)
L-44	76.6	Male	TP53:c.818G>A,p.(Arg273His)(39.6%)
L-45	77.6	Female	TP53:c.817C>T,p.(Arg273Cys)(23.1%)
L-46	24.8	Female	TP53:c.815T>A,p.(Val272Glu)(46.5%)
L-47	59.5	Female	TP53:c.811G>T,p.(Glu271*)(68.6%); KRAS:c.35G>T,p.(Gly12Val)(34.9%)
L-48	59.2	Male	TP53:c.809T>C,p.(Phe270Ser)(35%)
L-49	80.2	Female	TP53:c.801delG,p.(Asn268Thrfs*77)(61.3%)
L-50	56.9	Female	TP53:c.799C>T,p.(Arg267Trp)(51.6%)
L-51	69.6	Male	TP53:c.797G>A,p.(Gly266Glu)(80%)
L-52	75.8	Female	TP53:c.796G>A,p.(Gly266Arg)(50.8%)
L-53	78.7	Male	TP53:c.796G>A,p.(Gly266Arg)(10.9%)
L-54	79.2	Male	TP53:c.795_796delGGinsTT,p.(Gly266*)(54.4%); KRAS:c.34G>T,p.(Gly12Cys)(41.8%)
L-55	65.7	Female	TP53:c.747G>T,p.(Arg249Ser)(87%); KRAS:c.34G>T,p.(Gly12Cys)(67.7%)
L-56	63.5	Female	TP53:c.747G>T,p.(Arg249Ser)(83.8%)
L-57	77.2	Male	TP53:c.747G>T,p.(Arg249Ser)(24.5%)
L-58	68.1	Male	TP53:c.747G>T,p.(Arg249Ser)(13.5%)
L-59	65.1	Female	TP53:c.747_751dupGCCCA,p.(Ile251Serfs*96)(11.8%); KRAS:c.34G>T,p.(Gly12Cys)(11.3%)
L-60	57.3	Male	TP53:c.746G>T,p.(Arg249Met)(88.6%); KRAS:c.35G>T,p.(Gly12Val)(53.8%)
L-61	67.8	Male	TP53:c.746G>T,p.(Arg249Met)(72%)
L-62	66.7	Male	TP53:c.745A>G,p.(Arg249Gly)(40.9%)
L-63	71	Female	TP53:c.744delG,p.(Arg249Glyfs*96)(78.2%)
L-64	51.5	Female	TP53:c.743G>T,p.(Arg248Leu)(87.4%)
L-65	67.2	Male	TP53:c.743G>T,p.(Arg248Leu)(45.9%); KRAS:c.35G>T,p.(Gly12Val)(35.5%)
L-66	67.4	Male	TP53:c.743G>T,p.(Arg248Leu)(41.6%)
L-67	72.4	Male	TP53:c.743G>C,p.(Arg248Pro)(71.5%)
L-68	71.4	Female	TP53:c.743G>A,p.(Arg248Gln)(9.2%)
L-69	87.6	Male	TP53:c.743G>A,p.(Arg248Gln)(8.3%)
L-70	62.4	Male	TP53:c.743G>A,p.(Arg248Gln)(42.4%); KRAS:c.34_35delGGinsTC,p.(Gly12Ser)(11.1%)
L-71	63.7	Male	TP53:c.742C>T,p.(Arg248Trp)(83.3%)
L-72	64.8	Female	TP53:c.742C>T,p.(Arg248Trp)(70.2%)
L-73	64	Male	TP53:c.742C>T,p.(Arg248Trp)(6.9%); BRAF:c.1801A>G,p.(Lys601Glu)(5.9%)
L-74	68.8	Male	TP53:c.742C>T,p.(Arg248Trp)(52.3%)
L-75	84.9	Male	TP53:c.742C>T,p.(Arg248Trp)(52.2%)
L-76	73	Female	TP53:c.742C>T,p.(Arg248Trp)(42%)
L-77	74.1	Male	TP53:c.734G>C,p.(Gly245Ala)(9.1%)
L-78	54.6	Male	TP53:c.733G>C,p.(Gly245Arg)(81.5%)
L-79	66.5	Female	TP53:c.733G>A,p.(Gly245Ser)(83%); KRAS:c.34G>T,p.(Gly12Cys)(73.8%); PIK3CA:c.1636C>A,p.(Gln546Lys)(60%)
L-80	79.7	Male	TP53:c.733G>A,p.(Gly245Ser)(6.3%)
L-81	61.4	Female	TP53:c.730G>T,p.(Gly244Cys)(61.6%); PIK3CA:c.1624G>A,p.(Glu542Lys)(22%)
L-82	64.1	Male	TP53:c.722C>T,p.(Ser241Phe)(42.8%)
L-83	69.5	Female	TP53:c.722C>T,p.(Ser241Phe)(37%); KRAS:c.34G>T,p.(Gly12Cys)(27%)
L-84	81.6	Female	TP53:c.722C>G,p.(Ser241Cys)(80.9%); EGFR:c.2573T>G,p.(Leu858Arg)(79.9%); EGFR:c.2369C>T,p.(Thr790Met)(70.8%)
L-85	62.1	Male	TP53:c.718_719delAG,p.(Ser240Phefs*23)(47.7%); KRAS:c.183A>C,p.(Gln61His)(34%)
L-86	76.1	Female	TP53:c.713G>T,p.(Cys238Phe)(65.6%)
L-87	68.9	Male	TP53:c.711G>T,p.(Met237Ile)(78%)
L-88	69.6	Female	TP53:c.711G>T,p.(Met237Ile)(56%)
L-89	72.6	Male	TP53:c.701A>G,p.(Tyr234Cys)(64.3%); KRAS:c.34G>T,p.(Gly12Cys)(49.3%)
L-90	82.1	Female	TP53:c.701A>G,p.(Tyr234Cys)(47.7%); EGFR:c.2573T>G,p.(Leu858Arg)(28.1%)
L-91	58.8	Female	TP53:c.701A>G,p.(Tyr234Cys)(43.1%); KRAS:c.35G>T,p.(Gly12Val)(36%)
L-92	72.9	Female	TP53:c.700T>C,p.(Tyr234His)(59.9%)
L-93	58.6	Male	TP53:c.673-2A>T(19.3%)
L-94	61.4	Female	TP53:c.661G>T,p.(Glu221*)(17.6%); KRAS:c.35G>A,p.(Gly12Asp)(21.5%)
L-95	70.9	Female	TP53:c.661G>T,p.(Glu221*)(13.1%); KRAS:c.35G>A,p.(Gly12Asp)(10%); PIK3CA:c.3140A>G,p.(His1047Arg)(8.4%)
L-96	75.3	Male	TP53:c.659A>G,p.(Tyr220Cys)(86.4%)
L-97	59.1	Female	TP53:c.659A>G,p.(Tyr220Cys)(81.2%)
L-98	85.5	Male	TP53:c.659A>G,p.(Tyr220Cys)(72.7%)
L-99	63.4	Female	TP53:c.659A>G,p.(Tyr220Cys)(62.4%)
L-100	77.6	Male	TP53:c.659A>G,p.(Tyr220Cys)(6%)
L-101	50.8	Male	TP53:c.659A>G,p.(Tyr220Cys)(51.2%); EGFR:c.2237_2248delinsTCC,p.(Glu746_Ala750delinsValPro)(31.8%)
L-102	76.5	Female	TP53:c.659A>G,p.(Tyr220Cys)(38%); KRAS:c.35G>T,p.(Gly12Val)(22.3%)
L-103	71.5	Male	TP53:c.659A>G,p.(Tyr220Cys)(29.1%)
L-104	63.9	Female	TP53:c.658T>A,p.(Tyr220Asn)(55.5%); KRAS:c.35G>T,p.(Gly12Val)(27.4%)
L-105	72.3	Female	TP53:c.657_658insG,p.(Tyr220Valfs*2)(25.9%)
L-106	59.6	Female	TP53:c.643A>G,p.(Ser215Gly)(49.2%); PIK3CA:c.1035T>A,p.(Asn345Lys)(35.7%); EGFR:c.2573T>G,p.(Leu858Arg)(30.7%)
L-107	64.6	Male	TP53:c.643A>G,p.(Ser215Gly)(20.6%)
L-108	90	Male	TP53:c.641A>G,p.(His214Arg)(36.1%); PIK3CA:c.1624G>A,p.(Glu542Lys)(9.2%)
L-109	81.3	Male	TP53:c.617delT,p.(Leu206Trpfs*41)(6%); KRAS:c.34G>T,p.(Gly12Cys)(5.7%)
L-110	74.2	Female	TP53:c.614A>T,p.(Tyr205Phe)(39.6%)
L-111	68.4	Female	TP53:c.614A>G,p.(Tyr205Cys)(14.9%)
L-112	85.7	Female	TP53:c.614A>C,p.(Tyr205Ser)(29.5%)
L-113	71.4	Female	TP53:c.609_627del,p.(Glu204Thrfs*37)(20.8%)
L-114	75.8	Male	TP53:c.602delT,p.(Leu201Cysfs*46)(13.4%)
L-115	64.7	Female	TP53:c.592G>T,p.(Glu198*)(70%); EGFR:c.2573T>G,p.(Leu858Arg)(32.3%)
L-116	90.5	Female	TP53:c.58delT,p.(Ser20Glnfs*24)(72.7%); EGFR:c.2573T>G,p.(Leu858Arg)(55.6%)
L-117	58	Female	TP53:c.589G>T,p.(Val197Leu)(69%); KRAS:c.35G>T,p.(Gly12Val)(51.6%)
L-118	56.4	Male	TP53:c.586C>T,p.(Arg196*)(5.2%)
L-119	70.7	Male	TP53:c.586C>T,p.(Arg196*)(22.2%)
L-120	65.1	Male	TP53:c.581T>G,p.(Leu194Arg)(34.8%); TP53:c.461G>T,p.(Gly154Val)(29.5%)
L-121	75.4	Female	TP53:c.581T>G,p.(Leu194Arg)(18.8%)
L-122	70.1	Female	TP53:c.581T>C,p.(Leu194Pro)(75.3%); PIK3CA:c.1633G>A,p.(Glu545Lys)(28.8%)
L-123	76	Female	TP53:c.577C>T,p.(His193Tyr)(62%); EGFR:c.2582T>A,p.(Leu861Gln)(50.2%)
L-124	75.3	Male	TP53:c.574C>T,p.(Gln192*)(91.8%)
L-125	68.2	Male	TP53:c.574C>T,p.(Gln192*)(65.5%); KRAS:c.35G>A,p.(Gly12Asp)(34.7%)
L-126	73.6	Female	TP53:c.574C>T,p.(Gln192*)(60.9%); KRAS:c.35G>T,p.(Gly12Val)(39%)
L-127	69.9	Male	TP53:c.569C>T,p.(Pro190Leu)(5.8%)
L-128	67.2	Female	TP53:c.569C>T,p.(Pro190Leu)(28.4%)
L-129	69.3	Male	TP53:c.569C>T,p.(Pro190Leu)(11.6%)
L-130	80.8	Male	TP53:c.559+1G>T(77.3%)
L-131	72.3	Female	TP53:c.548C>G,p.(Ser183*)(63.4%)
L-132	62.6	Female	TP53:c.548C>G,p.(Ser183*)(57.4%); KRAS:c.34G>T,p.(Gly12Cys)(56%)
L-133	39.6	Male	TP53:c.542G>C,p.(Arg181Pro)(24.2%)
L-134	78.8	Female	TP53:c.540delG,p.(Glu180Aspfs*67)(68.5%); EGFR:c.2240_2254del,p.(Leu747_Thr751del)(41.9%)
L-135	58.7	Female	TP53:c.536A>G,p.(His179Arg)(67.8%); KRAS:c.351A>T,p.(Lys117Asn)(60.3%)
L-136	78.9	Male	TP53:c.536A>G,p.(His179Arg)(65.3%)
L-137	60.4	Female	TP53:c.536A>G,p.(His179Arg)(60.8%); KRAS:c.34G>T,p.(Gly12Cys)(45.3%)
L-138	56.7	Male	TP53:c.536A>G,p.(His179Arg)(40%); KRAS:c.35G>A,p.(Gly12Asp)(38.4%); PIK3CA:c.1633G>A,p.(Glu545Lys)(22.3%)
L-139	70.6	Male	TP53:c.536A>G,p.(His179Arg)(35.4%)
L-140	77	Male	TP53:c.536A>G,p.(His179Arg)(21.7%)
L-141	79.3	Female	TP53:c.536A>G,p.(His179Arg)(20.8%)
L-142	84.5	Female	TP53:c.536A>G,p.(His179Arg)(20.4%); PIK3CA:c.1636C>A,p.(Gln546Lys)(7.9%)
L-143	71.6	Male	TP53:c.535C>T,p.(His179Tyr)(27.7%)
L-144	68.5	Male	TP53:c.535C>G,p.(His179Asp)(55.6%)
L-145	67.5	Male	TP53:c.532C>G,p.(His178Asp)(11.7%)
L-146	75.1	Female	TP53:c.532C>G,p.(His178Asp)(11.7%)
L-147	48.7	Female	TP53:c.531_532delCCinsT,p.(His178Thrfs*69)(45.1%)
L-148	78.8	Female	TP53:c.527G>T,p.(Cys176Phe)(45.5%)
L-149	78.1	Female	TP53:c.527G>A,p.(Cys176Tyr)(47.6%)
L-150	78.8	Male	TP53:c.527G>A,p.(Cys176Tyr)(32.4%)
L-151	71	Female	TP53:c.527G>A,p.(Cys176Tyr)(19.5%)
L-152	76.4	Male	TP53:c.527G>A,p.(Cys176Tyr)(17.6%); TP53:c.273G>A,p.(Trp91*)(6.9%)
L-153	62.5	Female	TP53:c.524G>T,p.(Arg175Leu)(62.6%); PIK3CA:c.1624G>A,p.(Glu542Lys)(43.5%)
L-154	69.3	Female	TP53:c.524G>T,p.(Arg175Leu)(26.7%); KRAS:c.33_34delTGinsCT,p.(Gly12Cys)(24.8%)
L-155	56.1	Male	TP53:c.524G>A,p.(Arg175His)(76.2%); KRAS:c.35G>T,p.(Gly12Val)(60.5%)
L-156	60.5	Male	TP53:c.524G>A,p.(Arg175His)(51.2%); EGFR:c.2235_2249del,p.(Glu746_Ala750del)(33.7%)
L-157	71.7	Male	TP53:c.524G>A,p.(Arg175His)(35.4%); BRAF:c.1799T>A,p.(Val600Glu)(23.2%)
L-158	75	Female	TP53:c.524G>A,p.(Arg175His)(14.4%); EGFR:c.2235_2249del,p.(Glu746_Ala750del)(26.9%)
L-159	53.9	Male	TP53:c.517G>T,p.(Val173Leu)(63.9%)
L-160	63.9	Male	TP53:c.517G>T,p.(Val173Leu)(30.7%)
L-161	71.1	Male	TP53:c.517G>T,p.(Val173Leu)(29.7%); NRAS:c.38G>T,p.(Gly13Val)(10.9%)
L-162	55.2	Female	TP53:c.517G>T,p.(Val173Leu)(20.1%)
L-163	88.5	Male	TP53:c.517G>T,p.(Val173Leu)(14.1%)
L-164	73.2	Female	TP53:c.503A>G,p.(His168Arg)(23.4%); KRAS:c.37G>T,p.(Gly13Cys)(19.7%)
L-165	81.1	Male	TP53:c.499C>T,p.(Gln167*)(48.5%); BRAF:c.1786G>C,p.(Gly596Arg)(40%); NRAS:c.178G>A,p.(Gly60Arg)(18.5%); PIK3CA:c.1633G>A,p.(Glu545Lys)(15.1%)
L-166	66.7	Female	TP53:c.497C>A,p.(Ser166*)(23.9%); KRAS:c.183A>T,p.(Gln61His)(11.6%)
L-167	57.7	Male	TP53:c.488A>G,p.(Tyr163Cys)(20.1%); EGFR:c.2380C>T,p.(Pro794Ser)(6.8%)
L-168	75.7	Male	TP53:c.487T>C,p.(Tyr163His)(80.9%)
L-169	61.1	Male	TP53:c.486delC,p.(Tyr163Thrfs*7)(84.4%)
L-170	68.8	Female	TP53:c.476C>T,p.(Ala159Val)(83.5%); KRAS:c.35G>A,p.(Gly12Asp)(75.1%)
L-171	74.9	Female	TP53:c.476C>T,p.(Ala159Val)(39%); EGFR:c.2573T>G,p.(Leu858Arg)(27.6%)
L-172	83.8	Male	TP53:c.476C>T,p.(Ala159Val)(18%)
L-173	69.5	Male	TP53:c.473G>T,p.(Arg158Leu)(84.7%)
L-174	70.4	Female	TP53:c.473G>T,p.(Arg158Leu)(57.2%)
L-175	80.1	Male	TP53:c.473G>T,p.(Arg158Leu)(54.5%); EGFR:c.2235_2249del,p.(Glu746_Ala750del)(47.8%)
L-176	77.5	Female	TP53:c.473G>T,p.(Arg158Leu)(20.9%)
L-177	72.6	Female	TP53:c.473G>T,p.(Arg158Leu)(18.5%)
L-178	68.5	Female	TP53:c.473G>T,p.(Arg158Leu)(12.5%)
L-179	59.7	Male	TP53:c.472C>G,p.(Arg158Gly)(68%)
L-180	50.9	Female	TP53:c.469G>T,p.(Val157Phe)(69.7%); BRAF:c.1799T>A,p.(Val600Glu)(42.1%)
L-181	67.5	Male	TP53:c.469G>T,p.(Val157Phe)(45.7%)
L-182	77.9	Female	TP53:c.469G>T,p.(Val157Phe)(18.6%)
L-183	64.9	Male	TP53:c.464C>A,p.(Thr155Asn)(63.2%); EGFR:c.2240_2257del,p.(Leu747_Pro753delinsSer)(44.2%)
L-184	60.8	Male	TP53:c.463A>C,p.(Thr155Pro)(77.3%)
L-185	67.6	Female	TP53:c.461G>T,p.(Gly154Val)(70.4%)
L-186	71.3	Male	TP53:c.461G>T,p.(Gly154Val)(47.7%); KRAS:c.34G>T,p.(Gly12Cys)(29.5%)
L-187	60.4	Female	TP53:c.461G>T,p.(Gly154Val)(22.8%)
L-188	77.1	Male	TP53:c.461delG,p.(Gly154Alafs*16)(69.8%)
L-189	50	Female	TP53:c.461delG,p.(Gly154Alafs*16)(54.4%)
L-190	63.7	Male	TP53:c.461delG,p.(Gly154Alafs*16)(44.5%)
L-191	70.9	Male	TP53:c.456delG,p.(Gly154Alafs*16)(57%)
L-192	61.3	Male	TP53:c.455dupC,p.(Pro153Alafs*28)(71.6%)
L-193	89	Male	TP53:c.452C>A,p.(Pro151His)(14.8%); TP53:c.743_744delGGinsTT,p.(Arg248Leu)(12.2%)
L-194	72.4	Male	TP53:c.413C>T,p.(Ala138Val)(20.8%)
L-195	77.4	Male	TP53:c.412G>C,p.(Ala138Pro)(8.8%)
L-196	62.2	Female	TP53:c.406C>T,p.(Gln136*)(67%)
L-197	76.8	Female	TP53:c.383delC,p.(Pro128Leufs*42)(20.1%)
L-198	83.5	Male	TP53:c.380C>T,p.(Ser127Phe)(20.1%)
L-199	57.8	Female	TP53:c.378C>G,p.(Tyr126*)(79%); EGFR:c.2235_2249delGGAATTAAGAGAAGC,p.(Glu746_Ala750del)(78.3%)
L-200	62.5	Female	TP53:c.378C>G,p.(Tyr126*)(47.7%)
L-201	68.3	Female	TP53:c.378C>G,p.(Tyr126*)(17.3%)
L-202	63.6	Male	TP53:c.376-2A>G(62.5%)
L-203	73.5	Male	TP53:c.376-2A>G(40.1%); KRAS:c.34G>T,p.(Gly12Cys)(28%)
L-204	57.6	Male	TP53:c.376-1G>T(47.1%); KRAS:c.35G>A,p.(Gly12Asp)(38.6%); TP53:c.376-1G>C(24.7%); TP53:c.548C>T,p.(Ser183Leu)(6.6%)
L-205	61.5	Male	TP53:c.376-1G>T(16.5%); KRAS:c.34G>T,p.(Gly12Cys)(10.1%)
L-206	84.6	Female	TP53:c.376-1G>A(67.6%)
L-207	88.5	Female	TP53:c.376-1_379delGTACT,p.(?)(20.5%); EGFR:c.2573T>G,p.(Leu858Arg)(20%)
L-208	70.7	Male	TP53:c.329G>T,p.(Arg110Leu)(22.6%)
L-209	71.9	Female	TP53:c.329G>C,p.(Arg110Pro)(85.8%); KRAS:c.34G>T,p.(Gly12Cys)(39.7%)
L-210	73.6	Male	TP53:c.329G>C,p.(Arg110Pro)(85.3%); KRAS:c.35G>A,p.(Gly12Asp)(57%)
L-211	56.4	Female	TP53:c.328delC,p.(Arg110Valfs*13)(50%)
L-212	72	Female	TP53:c.314G>T,p.(Gly105Val)(83.4%)
L-213	72.8	Male	TP53:c.310C>T,p.(Gln104*)(68.7%)
L-214	69.3	Male	TP53:c.310C>T,p.(Gln104*)(19.2%); EGFR:c.2573T>G,p.(Leu858Arg)(15.7%)
L-215	79.3	Male	TP53:c.309C>A,p.(Tyr103*)(58.8%)
L-216	76.7	Female	TP53:c.298C>T,p.(Gln100*)(54.7%)
L-217	58.3	Female	TP53:c.294_297delTTCC,p.(Ser99Argfs*23)(26.7%)
L-218	53.7	Male	TP53:c.270dupC,p.(Trp91Leufs*58)(38.6%); BRAF:c.1391G>T,p.(Gly464Val)(35.1%)
L-219	85.6	Female	TP53:c.261delA,p.(Ala88Profs*35)(18.6%)
L-220	65.8	Male	TP53:c.228_232delACCAG,p.(Pro77Serfs*70)(46.3%)
L-221	65.8	Male	TP53:c.227delC,p.(Ala76Aspfs*47)(32.6%); KRAS:c.34G>T,p.(Gly12Cys)(31.1%)
L-222	83	Female	TP53:c.220delG,p.(Ala74Profs*49)(72.9%)
L-223	72.1	Female	TP53:c.215_218delCCGTinsGCGTC,p.(Pro72Argfs*77)(88.9%); KRAS:c.34G>T,p.(Gly12Cys)(37.4%)
L-224	82.9	Female	TP53:c.1036G>T,p.(Glu346*)(31.4%); EGFR:c.2573T>G,p.(Leu858Arg)(29.3%); PIK3CA:c.1633G>A,p.(Glu545Lys)(24.2%)
L-225	75.4	Female	TP53:c.1024C>T,p.(Arg342*)(71.4%)
L-226	58.7	Female	TP53:c.1015G>T,p.(Glu339*)(49%)
L-227	80.3	Male	TP53:c.1010G>T,p.(Arg337Leu)(72.8%); KRAS:c.35G>A,p.(Gly12Asp)(29.6%)
L-228	62	Male	TP53:c.1010G>T,p.(Arg337Leu)(62%)
L-229	71.3	Female	TP53:c.1010G>T,p.(Arg337Leu)(52.7%); BRAF:c.1798G>T,p.(Val600Leu)(42.5%)
L-230	71.3	Female	TP53:c.1010G>C,p.(Arg337Pro)(74.3%); EGFR:c.2237_2255delinsT,p.(Glu746_Ser752delinsVal)(66.4%)
L-231	73.4	Male	TP53:c.1006G>T,p.(Glu336*)(100%)
L-232	74	Male	TP53:c.1000G>T,p.(Gly334Trp)(6.7%)
L-233	64.2	Female	PIK3CA:c.3140A>G,p.(His1047Arg)(7.2%)
L-234	55.5	Female	PIK3CA:c.3140A>G,p.(His1047Arg)(53.7%); KRAS:c.35G>T,p.(Gly12Val)(40.9%)
L-235	71	Female	PIK3CA:c.3140A>G,p.(His1047Arg)(25.4%); EGFR:c.2235_2249del,p.(Glu746_Ala750del)(20.6%)
L-236	90	Male	PIK3CA:c.3140A>G,p.(His1047Arg)(25%)
L-237	83.3	Male	PIK3CA:c.3140A>G,p.(His1047Arg)(17.8%)
L-238	58.7	Female	PIK3CA:c.3140A>G,p.(His1047Arg)(14.3%); TP53:c.853G>A,p.(Glu285Lys)(12.7%); BRAF:c.1799T>A,p.(Val600Glu)(8.8%); TP53:c.586C>T,p.(Arg196*)(6.8%)
L-239	72.4	Male	PIK3CA:c.1633G>A,p.(Glu545Lys)(88.8%); TP53:c.524G>A,p.(Arg175His)(81%)
L-240	75.7	Male	PIK3CA:c.1633G>A,p.(Glu545Lys)(36.1%); KRAS:c.35G>T,p.(Gly12Val)(7.7%)
L-241	87.7	Female	PIK3CA:c.1633G>A,p.(Glu545Lys)(29%)
L-242	35.4	Female	PIK3CA:c.1633G>A,p.(Glu545Lys)(20.6%)
L-243	74.3	Male	PIK3CA:c.1633G>A,p.(Glu545Lys)(17.8%)
L-244	74	Male	PIK3CA:c.1624G>A,p.(Glu542Lys)(18.3%); TP53:c.856G>A,p.(Glu286Lys)(12.2%); BRAF:c.1799T>A,p.(Val600Glu)(10%)
L-245	74.5	Female	PIK3CA:c.1624G>A,p.(Glu542Lys)(11.8%)
L-246	73.6	Female	PIK3CA:c.1624G>A,p.(Glu542Lys)(11.3%)
L-247	70	Female	PIK3CA:c.1624G>A,p.(Glu542Lys)(10.1%); TP53:c.574C>T,p.(Gln192*)(7.2%)
L-248	73.4	Male	NRAS:c.38G>A,p.(Gly13Asp)(30.2%)
L-249	60	Female	NRAS:c.183A>T,p.(Gln61His)(48.6%); TP53:c.376-1G>T(41%)
L-250	78.4	Female	NRAS:c.182A>T,p.(Gln61Leu)(41.3%)
L-251	77.2	Male	NRAS:c.182A>T,p.(Gln61Leu)(38.6%)
L-252	68.2	Male	NRAS:c.182A>T,p.(Gln61Leu)(33.8%)
L-253	71.3	Male	NRAS:c.182A>T,p.(Gln61Leu)(21.9%)
L-254	77.1	Female	NRAS:c.182A>G,p.(Gln61Arg)(24%)
L-255	80.4	Male	NRAS:c.181C>A,p.(Gln61Lys)(43.2%)
L-256	61.3	Female	KRAS:c.64C>A,p.(Gln22Lys)(87.7%)
L-257	61.2	Male	KRAS:c.437C>T,p.(Ala146Val)(42.1%)
L-258	72	Male	KRAS:c.436G>A,p.(Ala146Thr)(28.8%)
L-259	55.1	Female	KRAS:c.38G>T,p.(Gly13Val)(25.8%); KRAS:c.38G>A,p.(Gly13Asp)(15.8%)
L-260	69.8	Female	KRAS:c.38G>A,p.(Gly13Asp)(78.5%)
L-261	84.6	Female	KRAS:c.38G>A,p.(Gly13Asp)(60.9%)
L-262	55.3	Female	KRAS:c.38G>A,p.(Gly13Asp)(59.7%)
L-263	71.6	Male	KRAS:c.38G>A,p.(Gly13Asp)(59.1%)
L-264	85.3	Male	KRAS:c.38G>A,p.(Gly13Asp)(40.1%)
L-265	74	Female	KRAS:c.38G>A,p.(Gly13Asp)(35.2%)
L-266	68.3	Female	KRAS:c.38G>A,p.(Gly13Asp)(31%)
L-267	75.3	Female	KRAS:c.38G>A,p.(Gly13Asp)(29.7%)
L-268	76.1	Female	KRAS:c.38G>A,p.(Gly13Asp)(27.8%); TP53:c.412G>C,p.(Ala138Pro)(26.6%)
L-269	63	Female	KRAS:c.38G>A,p.(Gly13Asp)(27.5%)
L-270	79.4	Male	KRAS:c.38G>A,p.(Gly13Asp)(26.8%)
L-271	69.8	Male	KRAS:c.38G>A,p.(Gly13Asp)(25.4%); PIK3CA:c.1624G>A,p.(Glu542Lys)(7%)
L-272	67.5	Female	KRAS:c.38G>A,p.(Gly13Asp)(21.5%); TP53:c.646G>T,p.(Val216Leu)(14.9%); TP53:c.742C>T,p.(Arg248Trp)(10.1%)
L-273	56.8	Male	KRAS:c.38G>A,p.(Gly13Asp)(18%)
L-274	77.8	Female	KRAS:c.38G>A,p.(Gly13Asp)(15.7%)
L-275	69.8	Male	KRAS:c.38_39delinsTG,p.(Gly13Val)(11.3%)
L-276	73.2	Female	KRAS:c.38_39delGCinsTG,p.(Gly13Val)(21.9%)
L-277	87.2	Male	KRAS:c.37G>T,p.(Gly13Cys)(8.3%)
L-278	61.5	Male	KRAS:c.37G>T,p.(Gly13Cys)(71.6%)
L-279	62.5	Male	KRAS:c.37G>T,p.(Gly13Cys)(68.4%)
L-280	58	Male	KRAS:c.37G>T,p.(Gly13Cys)(62.8%)
L-281	67.5	Female	KRAS:c.37G>T,p.(Gly13Cys)(50.8%)
L-282	59.8	Male	KRAS:c.37G>T,p.(Gly13Cys)(5.6%)
L-283	58.9	Male	KRAS:c.37G>T,p.(Gly13Cys)(42.2%)
L-284	74.4	Male	KRAS:c.37G>T,p.(Gly13Cys)(37.2%); PIK3CA:c.3140A>G,p.(His1047Arg)(36.8%); TP53:c.772G>T,p.(Glu258*)(18.1%); TP53:c.800G>C,p.(Arg267Pro)(16.4%)
L-285	60.3	Female	KRAS:c.37G>T,p.(Gly13Cys)(36.4%); TP53:c.827C>A,p.(Ala276Asp)(21.9%)
L-286	60.8	Female	KRAS:c.37G>T,p.(Gly13Cys)(32%)
L-287	68.4	Female	KRAS:c.37G>T,p.(Gly13Cys)(28.1%)
L-288	63.8	Male	KRAS:c.37G>T,p.(Gly13Cys)(24.2%)
L-289	61.6	Female	KRAS:c.37G>T,p.(Gly13Cys)(18%); TP53:c.856G>A,p.(Glu286Lys)(11.9%)
L-290	85.3	Male	KRAS:c.37G>T,p.(Gly13Cys)(16%); TP53:c.766dupA,p.(Thr256Asnfs*8)(23.9%)
L-291	63.1	Female	KRAS:c.37G>T,p.(Gly13Cys)(11.2%); TP53:c.461G>T,p.(Gly154Val)(7.1%)
L-292	69.8	Female	KRAS:c.37G>C,p.(Gly13Arg)(6.1%)
L-293	75.7	Male	KRAS:c.35G>T,p.(Gly12Val)(92.1%)
L-294	71.2	Male	KRAS:c.35G>T,p.(Gly12Val)(9.8%)
L-295	63.8	Female	KRAS:c.35G>T,p.(Gly12Val)(9.3%)
L-296	75.1	Female	KRAS:c.35G>T,p.(Gly12Val)(9%)
L-297	73.1	Female	KRAS:c.35G>T,p.(Gly12Val)(85.6%)
L-298	61.8	Female	KRAS:c.35G>T,p.(Gly12Val)(83.8%)
L-299	65.3	Male	KRAS:c.35G>T,p.(Gly12Val)(82.8%); TP53:c.469G>T,p.(Val157Phe)(57.6%)
L-300	79.5	Male	KRAS:c.35G>T,p.(Gly12Val)(81.7%)
L-301	56.7	Female	KRAS:c.35G>T,p.(Gly12Val)(8.8%)
L-302	83.1	Female	KRAS:c.35G>T,p.(Gly12Val)(8.7%)
L-303	67.3	Male	KRAS:c.35G>T,p.(Gly12Val)(8.3%)
L-304	72.9	Male	KRAS:c.35G>T,p.(Gly12Val)(74.6%)
L-305	68.2	Female	KRAS:c.35G>T,p.(Gly12Val)(7%)
L-306	71	Female	KRAS:c.35G>T,p.(Gly12Val)(65.9%); TP53:c.817C>T,p.(Arg273Cys)(19.8%)
L-307	79.6	Female	KRAS:c.35G>T,p.(Gly12Val)(62.3%)
L-308	66.5	Female	KRAS:c.35G>T,p.(Gly12Val)(60.5%); TP53:c.818G>A,p.(Arg273His)(77.1%)
L-309	68.1	Female	KRAS:c.35G>T,p.(Gly12Val)(59.4%)
L-310	71.9	Male	KRAS:c.35G>T,p.(Gly12Val)(58.7%)
L-311	66.3	Male	KRAS:c.35G>T,p.(Gly12Val)(56.8%)
L-312	80.6	Male	KRAS:c.35G>T,p.(Gly12Val)(55.2%)
L-313	77.2	Female	KRAS:c.35G>T,p.(Gly12Val)(54.6%); TP53:c.656C>T,p.(Pro219Leu)(10.1%); KRAS:c.355G>A,p.(Asp119Asn)(9.9%); KRAS:c.437C>T,p.(Ala146Val)(6.5%); PIK3CA:c.1624G>A,p.(Glu542Lys)(5.1%)
L-314	82.1	Female	KRAS:c.35G>T,p.(Gly12Val)(54.6%)
L-315	77.7	Male	KRAS:c.35G>T,p.(Gly12Val)(54.3%)
L-316	52.8	Male	KRAS:c.35G>T,p.(Gly12Val)(52%); TP53:c.826G>C,p.(Ala276Pro)(47.3%)
L-317	84.2	Male	KRAS:c.35G>T,p.(Gly12Val)(51.8%)
L-318	71.5	Female	KRAS:c.35G>T,p.(Gly12Val)(51.5%)
L-319	71.1	Female	KRAS:c.35G>T,p.(Gly12Val)(5.4%)
L-320	67.6	Female	KRAS:c.35G>T,p.(Gly12Val)(49.6%); TP53:c.641A>G,p.(His214Arg)(40.6%)
L-321	84.8	Female	KRAS:c.35G>T,p.(Gly12Val)(48.4%)
L-322	75.1	Male	KRAS:c.35G>T,p.(Gly12Val)(47.9%)
L-323	65.1	Female	KRAS:c.35G>T,p.(Gly12Val)(47.5%)
L-324	61.6	Male	KRAS:c.35G>T,p.(Gly12Val)(47.3%); TP53:c.834dupT,p.(Gly279Trpfs*27)(32.2%)
L-325	57.5	Female	KRAS:c.35G>T,p.(Gly12Val)(47.3%)
L-326	72.3	Male	KRAS:c.35G>T,p.(Gly12Val)(45.8%)
L-327	60.4	Male	KRAS:c.35G>T,p.(Gly12Val)(45.7%)
L-328	60.9	Female	KRAS:c.35G>T,p.(Gly12Val)(45.7%)
L-329	87.2	Male	KRAS:c.35G>T,p.(Gly12Val)(44.4%)
L-330	81.9	Male	KRAS:c.35G>T,p.(Gly12Val)(44.1%)
L-331	82	Female	KRAS:c.35G>T,p.(Gly12Val)(43.8%)
L-332	72.5	Female	KRAS:c.35G>T,p.(Gly12Val)(43.8%)
L-333	62	Female	KRAS:c.35G>T,p.(Gly12Val)(42.6%)
L-334	75.3	Male	KRAS:c.35G>T,p.(Gly12Val)(42.5%); TP53:c.711G>T,p.(Met237Ile)(29.8%)
L-335	68	Male	KRAS:c.35G>T,p.(Gly12Val)(42.4%)
L-336	65.5	Female	KRAS:c.35G>T,p.(Gly12Val)(42.2%)
L-337	79.4	Female	KRAS:c.35G>T,p.(Gly12Val)(41.6%)
L-338	81.1	Female	KRAS:c.35G>T,p.(Gly12Val)(41.5%); TP53:c.461G>T,p.(Gly154Val)(25.1%)
L-339	62.1	Female	KRAS:c.35G>T,p.(Gly12Val)(41.2%)
L-340	61.7	Male	KRAS:c.35G>T,p.(Gly12Val)(41.1%)
L-341	64	Male	KRAS:c.35G>T,p.(Gly12Val)(39.7%)
L-342	32.5	Female	KRAS:c.35G>T,p.(Gly12Val)(39.1%)
L-343	70.5	Female	KRAS:c.35G>T,p.(Gly12Val)(38.1%)
L-344	77.5	Male	KRAS:c.35G>T,p.(Gly12Val)(37%)
L-345	74.8	Female	KRAS:c.35G>T,p.(Gly12Val)(36.8%)
L-346	63.5	Female	KRAS:c.35G>T,p.(Gly12Val)(35.5%)
L-347	54.1	Female	KRAS:c.35G>T,p.(Gly12Val)(35.4%); TP53:c.839G>T,p.(Arg280Ile)(34.5%)
L-348	68.8	Female	KRAS:c.35G>T,p.(Gly12Val)(35%)
L-349	72.5	Male	KRAS:c.35G>T,p.(Gly12Val)(34%)
L-350	73.2	Male	KRAS:c.35G>T,p.(Gly12Val)(33%)
L-351	78.7	Female	KRAS:c.35G>T,p.(Gly12Val)(33%)
L-352	79.3	Female	KRAS:c.35G>T,p.(Gly12Val)(32.9%); TP53:c.524G>A,p.(Arg175His)(31.4%)
L-353	54.2	Female	KRAS:c.35G>T,p.(Gly12Val)(32.4%)
L-354	67.8	Female	KRAS:c.35G>T,p.(Gly12Val)(31.5%)
L-355	42.9	Male	KRAS:c.35G>T,p.(Gly12Val)(31.4%)
L-356	74	Male	KRAS:c.35G>T,p.(Gly12Val)(31.4%)
L-357	69	Male	KRAS:c.35G>T,p.(Gly12Val)(31.2%)
L-358	70.9	Female	KRAS:c.35G>T,p.(Gly12Val)(30.8%)
L-359	55	Female	KRAS:c.35G>T,p.(Gly12Val)(30.3%)
L-360	83.3	Female	KRAS:c.35G>T,p.(Gly12Val)(30.2%)
L-361	78.8	Female	KRAS:c.35G>T,p.(Gly12Val)(30%)
L-362	60.7	Male	KRAS:c.35G>T,p.(Gly12Val)(29.9%)
L-363	70.9	Male	KRAS:c.35G>T,p.(Gly12Val)(28.9%)
L-364	76.7	Female	KRAS:c.35G>T,p.(Gly12Val)(28.4%)
L-365	59.1	Male	KRAS:c.35G>T,p.(Gly12Val)(27.3%)
L-366	74.5	Male	KRAS:c.35G>T,p.(Gly12Val)(26.8%); TP53:c.848G>C,p.(Arg283Pro)(19.7%)
L-367	78.8	Male	KRAS:c.35G>T,p.(Gly12Val)(25.8%)
L-368	77.6	Female	KRAS:c.35G>T,p.(Gly12Val)(25.3%)
L-369	70.9	Male	KRAS:c.35G>T,p.(Gly12Val)(24.7%); TP53:c.818G>T,p.(Arg273Leu)(23.4%)
L-370	76.7	Female	KRAS:c.35G>T,p.(Gly12Val)(24.4%)
L-371	56.1	Male	KRAS:c.35G>T,p.(Gly12Val)(23.6%); TP53:c.469G>T,p.(Val157Phe)(18.1%)
L-372	75.8	Female	KRAS:c.35G>T,p.(Gly12Val)(23%)
L-373	58.5	Female	KRAS:c.35G>T,p.(Gly12Val)(21.1%)
L-374	64.3	Female	KRAS:c.35G>T,p.(Gly12Val)(21.1%)
L-375	72.8	Female	KRAS:c.35G>T,p.(Gly12Val)(20.3%)
L-376	72.4	Female	KRAS:c.35G>T,p.(Gly12Val)(20%)
L-377	63.4	Female	KRAS:c.35G>T,p.(Gly12Val)(19.9%)
L-378	72.2	Female	KRAS:c.35G>T,p.(Gly12Val)(19.2%)
L-379	56.1	Female	KRAS:c.35G>T,p.(Gly12Val)(19.1%)
L-380	65.7	Female	KRAS:c.35G>T,p.(Gly12Val)(18.3%)
L-381	80.8	Female	KRAS:c.35G>T,p.(Gly12Val)(18.2%); EGFR:c.866C>T,p.(Ala289Val)(5.4%)
L-382	63.9	Female	KRAS:c.35G>T,p.(Gly12Val)(17.9%)
L-383	69.4	Female	KRAS:c.35G>T,p.(Gly12Val)(17.2%)
L-384	65.4	Female	KRAS:c.35G>T,p.(Gly12Val)(17.1%)
L-385	69.4	Male	KRAS:c.35G>T,p.(Gly12Val)(16.6%)
L-386	79.6	Male	KRAS:c.35G>T,p.(Gly12Val)(16.6%)
L-387	66.8	Female	KRAS:c.35G>T,p.(Gly12Val)(16.4%); TP53:c.800G>C,p.(Arg267Pro)(25.1%)
L-388	73	Male	KRAS:c.35G>T,p.(Gly12Val)(16.2%)
L-389	77.7	Female	KRAS:c.35G>T,p.(Gly12Val)(16.1%)
L-390	77.7	Female	KRAS:c.35G>T,p.(Gly12Val)(15.8%)
L-391	59.4	Female	KRAS:c.35G>T,p.(Gly12Val)(15.4%)
L-392	62.8	Female	KRAS:c.35G>T,p.(Gly12Val)(13.7%)
L-393	70.7	Female	KRAS:c.35G>T,p.(Gly12Val)(12.8%)
L-394	65.4	Female	KRAS:c.35G>T,p.(Gly12Val)(12.6%)
L-395	82.3	Male	KRAS:c.35G>T,p.(Gly12Val)(11.5%); TP53:c.404G>C,p.(Cys135Ser)(7.3%)
L-396	81.2	Female	KRAS:c.35G>T,p.(Gly12Val)(11.2%)
L-397	81.9	Male	KRAS:c.35G>T,p.(Gly12Val)(10.8%)
L-398	59.9	Male	KRAS:c.35G>T,p.(Gly12Val)(10.4%); TP53:c.1010G>T,p.(Arg337Leu)(8.7%)
L-399	68.1	Female	KRAS:c.35G>C,p.(Gly12Ala)(79.2%)
L-400	78	Female	KRAS:c.35G>C,p.(Gly12Ala)(65%)
L-401	77.4	Female	KRAS:c.35G>C,p.(Gly12Ala)(6.5%)
L-402	62.5	Female	KRAS:c.35G>C,p.(Gly12Ala)(6.5%)
L-403	78.9	Female	KRAS:c.35G>C,p.(Gly12Ala)(6.4%)
L-404	86.9	Female	KRAS:c.35G>C,p.(Gly12Ala)(6.3%)
L-405	63.9	Female	KRAS:c.35G>C,p.(Gly12Ala)(51.6%)
L-406	72.8	Male	KRAS:c.35G>C,p.(Gly12Ala)(50.7%)
L-407	79.4	Female	KRAS:c.35G>C,p.(Gly12Ala)(44%)
L-408	56.4	Female	KRAS:c.35G>C,p.(Gly12Ala)(40.8%)
L-409	75.7	Male	KRAS:c.35G>C,p.(Gly12Ala)(40.2%)
L-410	70.7	Female	KRAS:c.35G>C,p.(Gly12Ala)(39.1%); PIK3CA:c.1633G>A,p.(Glu545Lys)(23.5%)
L-411	71.1	Female	KRAS:c.35G>C,p.(Gly12Ala)(37.1%); KRAS:c.35G>T,p.(Gly12Val)(30.9%)
L-412	81.8	Female	KRAS:c.35G>C,p.(Gly12Ala)(35.7%)
L-413	72.7	Male	KRAS:c.35G>C,p.(Gly12Ala)(35.7%)
L-414	75.9	Female	KRAS:c.35G>C,p.(Gly12Ala)(33.4%)
L-415	67.2	Female	KRAS:c.35G>C,p.(Gly12Ala)(32.2%)
L-416	80.9	Male	KRAS:c.35G>C,p.(Gly12Ala)(29.9%)
L-417	67.8	Female	KRAS:c.35G>C,p.(Gly12Ala)(26.9%)
L-418	58	Female	KRAS:c.35G>C,p.(Gly12Ala)(26.3%)
L-419	60.5	Female	KRAS:c.35G>C,p.(Gly12Ala)(23.9%)
L-420	76.6	Female	KRAS:c.35G>C,p.(Gly12Ala)(22%)
L-421	66	Female	KRAS:c.35G>C,p.(Gly12Ala)(21.4%); TP53:c.661G>T,p.(Glu221*)(11%); PIK3CA:c.1633G>A,p.(Glu545Lys)(10%)
L-422	76.5	Male	KRAS:c.35G>C,p.(Gly12Ala)(19.6%)
L-423	70.7	Female	KRAS:c.35G>C,p.(Gly12Ala)(19.4%); PIK3CA:c.1633G>A,p.(Glu545Lys)(11%)
L-424	66.1	Female	KRAS:c.35G>C,p.(Gly12Ala)(19.1%)
L-425	85.4	Female	KRAS:c.35G>C,p.(Gly12Ala)(18.9%)
L-426	72.2	Female	KRAS:c.35G>C,p.(Gly12Ala)(18.4%)
L-427	73.5	Female	KRAS:c.35G>C,p.(Gly12Ala)(16.1%); TP53:c.473G>T,p.(Arg158Leu)(13.7%)
L-428	82.2	Female	KRAS:c.35G>C,p.(Gly12Ala)(14.2%)
L-429	54.9	Female	KRAS:c.35G>C,p.(Gly12Ala)(11.2%); TP53:c.830G>T,p.(Cys277Phe)(9.8%)
L-430	62.5	Male	KRAS:c.35G>A,p.(Gly12Asp)(9.2%)
L-431	71.8	Female	KRAS:c.35G>A,p.(Gly12Asp)(9.1%)
L-432	57.9	Male	KRAS:c.35G>A,p.(Gly12Asp)(7.8%)
L-433	74	Male	KRAS:c.35G>A,p.(Gly12Asp)(7.7%)
L-434	69.1	Male	KRAS:c.35G>A,p.(Gly12Asp)(62.8%)
L-435	77.7	Female	KRAS:c.35G>A,p.(Gly12Asp)(62.1%)
L-436	58.6	Female	KRAS:c.35G>A,p.(Gly12Asp)(57.2%); TP53:c.839G>T,p.(Arg280Ile)(87.1%)
L-437	83.5	Female	KRAS:c.35G>A,p.(Gly12Asp)(56%); PIK3CA:c.3140A>G,p.(His1047Arg)(46.9%)
L-438	65.6	Female	KRAS:c.35G>A,p.(Gly12Asp)(55%)
L-439	69.2	Male	KRAS:c.35G>A,p.(Gly12Asp)(55%)
L-440	66.8	Female	KRAS:c.35G>A,p.(Gly12Asp)(54.4%)
L-441	73.4	Male	KRAS:c.35G>A,p.(Gly12Asp)(52.8%)
L-442	71.9	Female	KRAS:c.35G>A,p.(Gly12Asp)(52.7%)
L-443	57.5	Female	KRAS:c.35G>A,p.(Gly12Asp)(52.4%)
L-444	60.5	Female	KRAS:c.35G>A,p.(Gly12Asp)(51.3%)
L-445	62	Female	KRAS:c.35G>A,p.(Gly12Asp)(50.3%)
L-446	83.5	Female	KRAS:c.35G>A,p.(Gly12Asp)(5.8%); TP53:c.844_845delCG,p.(Arg282Alafs*23)(41.9%)
L-447	69.9	Female	KRAS:c.35G>A,p.(Gly12Asp)(5.5%)
L-448	69.4	Female	KRAS:c.35G>A,p.(Gly12Asp)(5%)
L-449	82	Female	KRAS:c.35G>A,p.(Gly12Asp)(48.4%)
L-450	83.4	Female	KRAS:c.35G>A,p.(Gly12Asp)(46.8%)
L-451	81.1	Male	KRAS:c.35G>A,p.(Gly12Asp)(45.6%); PIK3CA:c.3140A>G,p.(His1047Arg)(22.6%)
L-452	75.1	Male	KRAS:c.35G>A,p.(Gly12Asp)(43.3%); TP53:c.404G>T,p.(Cys135Phe)(29.3%); TP53:c.461G>T,p.(Gly154Val)(13.7%)
L-453	78.2	Female	KRAS:c.35G>A,p.(Gly12Asp)(40.2%)
L-454	74.3	Female	KRAS:c.35G>A,p.(Gly12Asp)(39.4%); TP53:c.812A>T,p.(Glu271Val)(43.4%)
L-455	50.1	Female	KRAS:c.35G>A,p.(Gly12Asp)(38.1%)
L-456	72.4	Male	KRAS:c.35G>A,p.(Gly12Asp)(38.1%)
L-457	74.9	Male	KRAS:c.35G>A,p.(Gly12Asp)(36.7%)
L-458	63.6	Male	KRAS:c.35G>A,p.(Gly12Asp)(36.3%); TP53:c.524G>T,p.(Arg175Leu)(31.4%)
L-459	71.8	Male	KRAS:c.35G>A,p.(Gly12Asp)(34.5%)
L-460	52.3	Female	KRAS:c.35G>A,p.(Gly12Asp)(33.8%)
L-461	55.9	Male	KRAS:c.35G>A,p.(Gly12Asp)(32.8%)
L-462	55.8	Female	KRAS:c.35G>A,p.(Gly12Asp)(32.2%)
L-463	86.9	Male	KRAS:c.35G>A,p.(Gly12Asp)(30.7%); TP53:c.919+1G>T(29.7%)
L-464	69.5	Female	KRAS:c.35G>A,p.(Gly12Asp)(30.1%); EGFR:c.2305G>T,p.(Val769Leu)(15.2%)
L-465	79.4	Male	KRAS:c.35G>A,p.(Gly12Asp)(29.8%); PIK3CA:c.3145G>C,p.(Gly1049Arg)(23.4%); PIK3CA:c.263G>A,p.(Arg88Gln)(7.1%)
L-466	66.8	Male	KRAS:c.35G>A,p.(Gly12Asp)(28.8%)
L-467	67.1	Male	KRAS:c.35G>A,p.(Gly12Asp)(28.8%)
L-468	72.5	Female	KRAS:c.35G>A,p.(Gly12Asp)(27.9%)
L-469	81.3	Male	KRAS:c.35G>A,p.(Gly12Asp)(26.8%)
L-470	37.2	Female	KRAS:c.35G>A,p.(Gly12Asp)(26.2%)
L-471	73.5	Male	KRAS:c.35G>A,p.(Gly12Asp)(25%)
L-472	64.6	Female	KRAS:c.35G>A,p.(Gly12Asp)(24.8%)
L-473	63.3	Female	KRAS:c.35G>A,p.(Gly12Asp)(24.5%)
L-474	63	Female	KRAS:c.35G>A,p.(Gly12Asp)(23.6%)
L-475	58.9	Female	KRAS:c.35G>A,p.(Gly12Asp)(23.4%)
L-476	57.6	Female	KRAS:c.35G>A,p.(Gly12Asp)(20.6%)
L-477	59.1	Female	KRAS:c.35G>A,p.(Gly12Asp)(19.2%); PIK3CA:c.1633G>A,p.(Glu545Lys)(8.6%)
L-478	67.3	Male	KRAS:c.35G>A,p.(Gly12Asp)(19.1%)
L-479	73.1	Female	KRAS:c.35G>A,p.(Gly12Asp)(18.7%)
L-480	77.1	Female	KRAS:c.35G>A,p.(Gly12Asp)(18.6%)
L-481	40.7	Male	KRAS:c.35G>A,p.(Gly12Asp)(17.9%)
L-482	65	Female	KRAS:c.35G>A,p.(Gly12Asp)(17.6%)
L-483	77.6	Female	KRAS:c.35G>A,p.(Gly12Asp)(17.5%)
L-484	49.1	Female	KRAS:c.35G>A,p.(Gly12Asp)(17.4%)
L-485	67.2	Male	KRAS:c.35G>A,p.(Gly12Asp)(17.3%)
L-486	70	Female	KRAS:c.35G>A,p.(Gly12Asp)(16.9%)
L-487	74.5	Female	KRAS:c.35G>A,p.(Gly12Asp)(16.6%)
L-488	62.9	Female	KRAS:c.35G>A,p.(Gly12Asp)(16.5%); TP53:c.701A>G,p.(Tyr234Cys)(10.3%)
L-489	52.3	Female	KRAS:c.35G>A,p.(Gly12Asp)(14.6%)
L-490	72.1	Male	KRAS:c.35G>A,p.(Gly12Asp)(14.5%)
L-491	57.8	Female	KRAS:c.35G>A,p.(Gly12Asp)(13.5%)
L-492	73.3	Male	KRAS:c.35G>A,p.(Gly12Asp)(13%)
L-493	71.7	Female	KRAS:c.35G>A,p.(Gly12Asp)(12.9%)
L-494	63.2	Male	KRAS:c.35G>A,p.(Gly12Asp)(12.2%); BRAF:c.1787G>T,p.(Gly596Val)(7.2%)
L-495	72.9	Female	KRAS:c.35G>A,p.(Gly12Asp)(11.2%)
L-496	48.8	Female	KRAS:c.351A>C,p.(Lys117Asn)(62.7%); TP53:c.844C>T,p.(Arg282Trp)(63.5%)
L-497	61.8	Female	KRAS:c.34G>T,p.(Gly12Cys)(96.8%); TP53:c.469G>T,p.(Val157Phe)(85%)
L-498	64.7	Male	KRAS:c.34G>T,p.(Gly12Cys)(9.4%)
L-499	66.2	Female	KRAS:c.34G>T,p.(Gly12Cys)(88.8%)
L-500	82.1	Female	KRAS:c.34G>T,p.(Gly12Cys)(87.5%)
L-501	60.5	Female	KRAS:c.34G>T,p.(Gly12Cys)(86%)
L-502	69.7	Male	KRAS:c.34G>T,p.(Gly12Cys)(84.1%)
L-503	60.2	Female	KRAS:c.34G>T,p.(Gly12Cys)(82%)
L-504	71.5	Female	KRAS:c.34G>T,p.(Gly12Cys)(80.5%)
L-505	74.5	Female	KRAS:c.34G>T,p.(Gly12Cys)(80%)
L-506	59.3	Female	KRAS:c.34G>T,p.(Gly12Cys)(8.2%)
L-507	66.7	Male	KRAS:c.34G>T,p.(Gly12Cys)(8.2%)
L-508	73.2	Male	KRAS:c.34G>T,p.(Gly12Cys)(79.2%)
L-509	76.3	Female	KRAS:c.34G>T,p.(Gly12Cys)(77.1%)
L-510	77.4	Male	KRAS:c.34G>T,p.(Gly12Cys)(75.5%)
L-511	73	Male	KRAS:c.34G>T,p.(Gly12Cys)(74.9%)
L-512	57.8	Female	KRAS:c.34G>T,p.(Gly12Cys)(74.4%)
L-513	69.6	Female	KRAS:c.34G>T,p.(Gly12Cys)(74.4%)
L-514	61.4	Male	KRAS:c.34G>T,p.(Gly12Cys)(74.2%)
L-515	55.9	Female	KRAS:c.34G>T,p.(Gly12Cys)(70.6%)
L-516	63.5	Female	KRAS:c.34G>T,p.(Gly12Cys)(7.9%)
L-517	82.3	Female	KRAS:c.34G>T,p.(Gly12Cys)(7%)
L-518	70	Female	KRAS:c.34G>T,p.(Gly12Cys)(69.3%)
L-519	82.3	Female	KRAS:c.34G>T,p.(Gly12Cys)(69.2%)
L-520	71.9	Female	KRAS:c.34G>T,p.(Gly12Cys)(67.3%)
L-521	65.5	Female	KRAS:c.34G>T,p.(Gly12Cys)(66%)
L-522	70.2	Male	KRAS:c.34G>T,p.(Gly12Cys)(63%)
L-523	72.7	Male	KRAS:c.34G>T,p.(Gly12Cys)(62.6%)
L-524	58.5	Female	KRAS:c.34G>T,p.(Gly12Cys)(62.5%)
L-525	67	Male	KRAS:c.34G>T,p.(Gly12Cys)(61.8%)
L-526	64.9	Female	KRAS:c.34G>T,p.(Gly12Cys)(61.2%)
L-527	90	Male	KRAS:c.34G>T,p.(Gly12Cys)(60.9%)
L-528	75.1	Male	KRAS:c.34G>T,p.(Gly12Cys)(60.5%)
L-529	80.1	Female	KRAS:c.34G>T,p.(Gly12Cys)(60.4%); TP53:c.756dupC,p.(Thr253Hisfs*11)(61%)
L-530	63.4	Female	KRAS:c.34G>T,p.(Gly12Cys)(60.1%)
L-531	63.8	Female	KRAS:c.34G>T,p.(Gly12Cys)(59.7%)
L-532	52.3	Male	KRAS:c.34G>T,p.(Gly12Cys)(59.3%); TP53:c.310C>T,p.(Gln104*)(45%)
L-533	74.7	Male	KRAS:c.34G>T,p.(Gly12Cys)(59.1%)
L-534	77.2	Female	KRAS:c.34G>T,p.(Gly12Cys)(58.7%)
L-535	60.4	Male	KRAS:c.34G>T,p.(Gly12Cys)(58.6%)
L-536	59.5	Female	KRAS:c.34G>T,p.(Gly12Cys)(58%)
L-537	71.4	Female	KRAS:c.34G>T,p.(Gly12Cys)(57.4%)
L-538	76.5	Male	KRAS:c.34G>T,p.(Gly12Cys)(57.4%)
L-539	74.4	Male	KRAS:c.34G>T,p.(Gly12Cys)(57.2%)
L-540	79.3	Female	KRAS:c.34G>T,p.(Gly12Cys)(54.8%)
L-541	69.4	Female	KRAS:c.34G>T,p.(Gly12Cys)(53.6%); TP53:c.848G>C,p.(Arg283Pro)(20.3%)
L-542	79.3	Female	KRAS:c.34G>T,p.(Gly12Cys)(53.5%); TP53:c.463A>C,p.(Thr155Pro)(33.8%); PIK3CA:c.1633G>A,p.(Glu545Lys)(23.7%)
L-543	68.2	Male	KRAS:c.34G>T,p.(Gly12Cys)(53.5%)
L-544	60.3	Female	KRAS:c.34G>T,p.(Gly12Cys)(53.2%)
L-545	75	Male	KRAS:c.34G>T,p.(Gly12Cys)(53%); TP53:c.1024C>T,p.(Arg342*)(17%)
L-546	63.9	Female	KRAS:c.34G>T,p.(Gly12Cys)(52.9%)
L-547	65.8	Male	KRAS:c.34G>T,p.(Gly12Cys)(52.9%)
L-548	60	Male	KRAS:c.34G>T,p.(Gly12Cys)(52.4%)
L-549	59.1	Female	KRAS:c.34G>T,p.(Gly12Cys)(52.3%)
L-550	65.6	Male	KRAS:c.34G>T,p.(Gly12Cys)(51.9%)
L-551	68.2	Male	KRAS:c.34G>T,p.(Gly12Cys)(51.8%)
L-552	57.5	Female	KRAS:c.34G>T,p.(Gly12Cys)(51.1%)
L-553	61	Female	KRAS:c.34G>T,p.(Gly12Cys)(51%)
L-554	51.7	Male	KRAS:c.34G>T,p.(Gly12Cys)(50.5%)
L-555	59.1	Female	KRAS:c.34G>T,p.(Gly12Cys)(5.8%)
L-556	70.5	Female	KRAS:c.34G>T,p.(Gly12Cys)(5.6%)
L-557	73.9	Male	KRAS:c.34G>T,p.(Gly12Cys)(5.5%)
L-558	66.1	Male	KRAS:c.34G>T,p.(Gly12Cys)(5.4%); EGFR:c.2369C>T,p.(Thr790Met)(8.5%)
L-559	65.7	Female	KRAS:c.34G>T,p.(Gly12Cys)(5.3%)
L-560	79.7	Male	KRAS:c.34G>T,p.(Gly12Cys)(5.3%)
L-561	58.9	Female	KRAS:c.34G>T,p.(Gly12Cys)(49.6%); TP53:c.796G>C,p.(Gly266Arg)(8.7%)
L-562	83.4	Female	KRAS:c.34G>T,p.(Gly12Cys)(49.6%)
L-563	68.8	Female	KRAS:c.34G>T,p.(Gly12Cys)(49.4%)
L-564	64.5	Female	KRAS:c.34G>T,p.(Gly12Cys)(49.4%)
L-565	54.4	Female	KRAS:c.34G>T,p.(Gly12Cys)(48.3%)
L-566	75.6	Male	KRAS:c.34G>T,p.(Gly12Cys)(46.8%)
L-567	74.1	Male	KRAS:c.34G>T,p.(Gly12Cys)(46.5%)
L-568	79.3	Male	KRAS:c.34G>T,p.(Gly12Cys)(46.3%)
L-569	60.2	Female	KRAS:c.34G>T,p.(Gly12Cys)(45.9%)
L-570	53.7	Female	KRAS:c.34G>T,p.(Gly12Cys)(45.7%)
L-571	68.7	Female	KRAS:c.34G>T,p.(Gly12Cys)(45.4%); TP53:c.505_506delAT,p.(Met169Aspfs*11)(39.8%)
L-572	67.8	Female	KRAS:c.34G>T,p.(Gly12Cys)(45.3%); TP53:c.532delC,p.(His178Thrfs*69)(33.5%)
L-573	64.8	Male	KRAS:c.34G>T,p.(Gly12Cys)(45.3%); PIK3CA:c.1624G>A,p.(Glu542Lys)(19.4%)
L-574	76	Female	KRAS:c.34G>T,p.(Gly12Cys)(44.5%)
L-575	80.1	Female	KRAS:c.34G>T,p.(Gly12Cys)(44.4%)
L-576	85	Female	KRAS:c.34G>T,p.(Gly12Cys)(44.4%)
L-577	58.6	Female	KRAS:c.34G>T,p.(Gly12Cys)(44.2%)
L-578	65.5	Female	KRAS:c.34G>T,p.(Gly12Cys)(44.2%)
L-579	58.8	Female	KRAS:c.34G>T,p.(Gly12Cys)(44.1%)
L-580	72	Male	KRAS:c.34G>T,p.(Gly12Cys)(43.8%)
L-581	71	Female	KRAS:c.34G>T,p.(Gly12Cys)(43.7%)
L-582	62.8	Female	KRAS:c.34G>T,p.(Gly12Cys)(43.7%)
L-583	78	Female	KRAS:c.34G>T,p.(Gly12Cys)(43.3%)
L-584	81.5	Female	KRAS:c.34G>T,p.(Gly12Cys)(43.1%)
L-585	63.2	Male	KRAS:c.34G>T,p.(Gly12Cys)(43%); TP53:c.659A>G,p.(Tyr220Cys)(32.1%)
L-586	86.5	Male	KRAS:c.34G>T,p.(Gly12Cys)(42.7%)
L-587	61.6	Female	KRAS:c.34G>T,p.(Gly12Cys)(42.2%)
L-588	58.7	Female	KRAS:c.34G>T,p.(Gly12Cys)(42.1%)
L-589	61.7	Female	KRAS:c.34G>T,p.(Gly12Cys)(42%); TP53:c.734delG,p.(Gly245Alafs*2)(18.6%)
L-590	64.8	Female	KRAS:c.34G>T,p.(Gly12Cys)(42%); TP53:c.524G>T,p.(Arg175Leu)(17.9%)
L-591	58.3	Female	KRAS:c.34G>T,p.(Gly12Cys)(41.6%)
L-592	60.9	Female	KRAS:c.34G>T,p.(Gly12Cys)(41.3%); TP53:c.743G>T,p.(Arg248Leu)(34.4%)
L-593	62.6	Female	KRAS:c.34G>T,p.(Gly12Cys)(40.5%)
L-594	82	Female	KRAS:c.34G>T,p.(Gly12Cys)(40%); PIK3CA:c.1624G>A,p.(Glu542Lys)(7.3%)
L-595	72.4	Male	KRAS:c.34G>T,p.(Gly12Cys)(39.9%)
L-596	59.3	Male	KRAS:c.34G>T,p.(Gly12Cys)(38.9%)
L-597	63.9	Female	KRAS:c.34G>T,p.(Gly12Cys)(38.9%)
L-598	69.8	Male	KRAS:c.34G>T,p.(Gly12Cys)(38.7%); TP53:c.473G>T,p.(Arg158Leu)(34.4%); PIK3CA:c.1633G>A,p.(Glu545Lys)(11.5%); PIK3CA:c.3129G>A,p.(Met1043Ile)(13.7%)
L-599	76.1	Male	KRAS:c.34G>T,p.(Gly12Cys)(38.7%)
L-600	72.2	Female	KRAS:c.34G>T,p.(Gly12Cys)(38.4%); TP53:c.746G>T,p.(Arg249Met)(33%)
L-601	78.3	Male	KRAS:c.34G>T,p.(Gly12Cys)(38.3%)
L-602	62.8	Male	KRAS:c.34G>T,p.(Gly12Cys)(38.2%); EGFR:c.2374C>T,p.(Leu792Phe)(8.3%)
L-603	68.4	Female	KRAS:c.34G>T,p.(Gly12Cys)(38.2%)
L-604	75.8	Male	KRAS:c.34G>T,p.(Gly12Cys)(38.2%)
L-605	65.7	Female	KRAS:c.34G>T,p.(Gly12Cys)(37.9%); PIK3CA:c.3145G>C,p.(Gly1049Arg)(9.2%)
L-606	76.4	Female	KRAS:c.34G>T,p.(Gly12Cys)(37.6%)
L-607	64.9	Male	KRAS:c.34G>T,p.(Gly12Cys)(37.5%)
L-608	66.7	Male	KRAS:c.34G>T,p.(Gly12Cys)(37.2%)
L-609	87.5	Female	KRAS:c.34G>T,p.(Gly12Cys)(37%)
L-610	51.6	Male	KRAS:c.34G>T,p.(Gly12Cys)(36.6%)
L-611	82.1	Female	KRAS:c.34G>T,p.(Gly12Cys)(36.5%)
L-612	69.4	Female	KRAS:c.34G>T,p.(Gly12Cys)(35.7%); TP53:c.724T>G,p.(Cys242Gly)(28.9%); PIK3CA:c.3140A>G,p.(His1047Arg)(12.5%)
L-613	68.5	Female	KRAS:c.34G>T,p.(Gly12Cys)(35.7%); PIK3CA:c.1633G>A,p.(Glu545Lys)(25.1%)
L-614	80.1	Female	KRAS:c.34G>T,p.(Gly12Cys)(35.6%)
L-615	61.8	Male	KRAS:c.34G>T,p.(Gly12Cys)(35.5%)
L-616	66.5	Female	KRAS:c.34G>T,p.(Gly12Cys)(34.9%)
L-617	66.4	Female	KRAS:c.34G>T,p.(Gly12Cys)(34.4%); TP53:c.731G>A,p.(Gly244Asp)(14.3%)
L-618	48.5	Female	KRAS:c.34G>T,p.(Gly12Cys)(34%)
L-619	65.6	Female	KRAS:c.34G>T,p.(Gly12Cys)(33.7%)
L-620	76.4	Female	KRAS:c.34G>T,p.(Gly12Cys)(33.6%); TP53:c.818G>A,p.(Arg273His)(5.7%)
L-621	66.3	Female	KRAS:c.34G>T,p.(Gly12Cys)(33.6%); TP53:c.644G>T,p.(Ser215Ile)(32.4%)
L-622	67.1	Female	KRAS:c.34G>T,p.(Gly12Cys)(33.6%)
L-623	66	Female	KRAS:c.34G>T,p.(Gly12Cys)(33.5%)
L-624	68.3	Male	KRAS:c.34G>T,p.(Gly12Cys)(33.2%)
L-625	70.5	Female	KRAS:c.34G>T,p.(Gly12Cys)(32.8%)
L-626	73.4	Male	KRAS:c.34G>T,p.(Gly12Cys)(32.6%)
L-627	65.3	Male	KRAS:c.34G>T,p.(Gly12Cys)(32.5%)
L-628	91.4	Female	KRAS:c.34G>T,p.(Gly12Cys)(32.4%); EGFR:c.2369C>T,p.(Thr790Met)(9.5%)
L-629	74.2	Male	KRAS:c.34G>T,p.(Gly12Cys)(32.4%)
L-630	83.4	Male	KRAS:c.34G>T,p.(Gly12Cys)(32.4%)
L-631	66	Male	KRAS:c.34G>T,p.(Gly12Cys)(32.3%); ALK:c.3607G>A,p.(Asp1203Asn)(5.1%)
L-632	76.5	Female	KRAS:c.34G>T,p.(Gly12Cys)(32.2%)
L-633	86.2	Female	KRAS:c.34G>T,p.(Gly12Cys)(32.1%)
L-634	61.8	Female	KRAS:c.34G>T,p.(Gly12Cys)(31.9%)
L-635	77.8	Male	KRAS:c.34G>T,p.(Gly12Cys)(31.6%)
L-636	58.1	Female	KRAS:c.34G>T,p.(Gly12Cys)(31.6%)
L-637	62.2	Female	KRAS:c.34G>T,p.(Gly12Cys)(31.4%)
L-638	70.1	Female	KRAS:c.34G>T,p.(Gly12Cys)(30.7%)
L-639	80.8	Female	KRAS:c.34G>T,p.(Gly12Cys)(30.7%)
L-640	78.1	Female	KRAS:c.34G>T,p.(Gly12Cys)(30.4%)
L-641	76.1	Female	KRAS:c.34G>T,p.(Gly12Cys)(28.9%)
L-642	56.3	Female	KRAS:c.34G>T,p.(Gly12Cys)(28.8%)
L-643	58.2	Male	KRAS:c.34G>T,p.(Gly12Cys)(28.6%)
L-644	62.9	Male	KRAS:c.34G>T,p.(Gly12Cys)(28.6%)
L-645	72.7	Male	KRAS:c.34G>T,p.(Gly12Cys)(27.9%)
L-646	80.3	Female	KRAS:c.34G>T,p.(Gly12Cys)(27.9%)
L-647	64.9	Female	KRAS:c.34G>T,p.(Gly12Cys)(27.5%); BRAF:c.1406G>C,p.(Gly469Ala)(13.7%)
L-648	76.5	Male	KRAS:c.34G>T,p.(Gly12Cys)(27.4%)
L-649	90.3	Male	KRAS:c.34G>T,p.(Gly12Cys)(27.3%); TP53:c.772G>T,p.(Glu258*)(26.4%)
L-650	70.5	Female	KRAS:c.34G>T,p.(Gly12Cys)(26.8%)
L-651	55.2	Male	KRAS:c.34G>T,p.(Gly12Cys)(26.6%)
L-652	85.5	Female	KRAS:c.34G>T,p.(Gly12Cys)(26.4%); TP53:c.853G>A,p.(Glu285Lys)(20.5%)
L-653	80.5	Female	KRAS:c.34G>T,p.(Gly12Cys)(25.8%); TP53:c.817C>T,p.(Arg273Cys)(14.2%)
L-654	75	Female	KRAS:c.34G>T,p.(Gly12Cys)(25.5%); TP53:c.734G>A,p.(Gly245Asp)(12%)
L-655	62.9	Female	KRAS:c.34G>T,p.(Gly12Cys)(25.4%)
L-656	66.8	Male	KRAS:c.34G>T,p.(Gly12Cys)(25%)
L-657	81	Female	KRAS:c.34G>T,p.(Gly12Cys)(24.5%)
L-658	77.8	Female	KRAS:c.34G>T,p.(Gly12Cys)(24.4%); TP53:c.275_276delCCinsT,p.(Pro92Leufs*31)(24.4%)
L-659	79.9	Female	KRAS:c.34G>T,p.(Gly12Cys)(24.1%)
L-660	75	Female	KRAS:c.34G>T,p.(Gly12Cys)(23.7%)
L-661	72.5	Female	KRAS:c.34G>T,p.(Gly12Cys)(23.6%); TP53:c.733G>A,p.(Gly245Ser)(20.6%)
L-662	69.5	Female	KRAS:c.34G>T,p.(Gly12Cys)(23.3%)
L-663	75.4	Male	KRAS:c.34G>T,p.(Gly12Cys)(23.1%)
L-664	64.5	Female	KRAS:c.34G>T,p.(Gly12Cys)(22.5%)
L-665	71.1	Female	KRAS:c.34G>T,p.(Gly12Cys)(22.4%)
L-666	76.4	Female	KRAS:c.34G>T,p.(Gly12Cys)(22%)
L-667	71.1	Male	KRAS:c.34G>T,p.(Gly12Cys)(21.8%)
L-668	75.3	Female	KRAS:c.34G>T,p.(Gly12Cys)(21.7%)
L-669	68.1	Male	KRAS:c.34G>T,p.(Gly12Cys)(21.5%); TP53:c.469G>T,p.(Val157Phe)(14.5%)
L-670	71	Female	KRAS:c.34G>T,p.(Gly12Cys)(21.4%)
L-671	70.8	Male	KRAS:c.34G>T,p.(Gly12Cys)(21.3%)
L-672	74.1	Male	KRAS:c.34G>T,p.(Gly12Cys)(21.1%)
L-673	73.7	Female	KRAS:c.34G>T,p.(Gly12Cys)(20.6%)
L-674	65.5	Female	KRAS:c.34G>T,p.(Gly12Cys)(20.6%)
L-675	69.1	Male	KRAS:c.34G>T,p.(Gly12Cys)(20.3%)
L-676	77.8	Female	KRAS:c.34G>T,p.(Gly12Cys)(20.1%)
L-677	70.1	Female	KRAS:c.34G>T,p.(Gly12Cys)(19.9%)
L-678	73.5	Female	KRAS:c.34G>T,p.(Gly12Cys)(19.1%); TP53:c.746G>T,p.(Arg249Met)(8.7%)
L-679	70.2	Male	KRAS:c.34G>T,p.(Gly12Cys)(19.1%)
L-680	75	Female	KRAS:c.34G>T,p.(Gly12Cys)(18.9%)
L-681	67.5	Female	KRAS:c.34G>T,p.(Gly12Cys)(18.5%)
L-682	73.7	Female	KRAS:c.34G>T,p.(Gly12Cys)(18%)
L-683	74.2	Female	KRAS:c.34G>T,p.(Gly12Cys)(17.9%)
L-684	58.7	Female	KRAS:c.34G>T,p.(Gly12Cys)(17.7%)
L-685	76.4	Female	KRAS:c.34G>T,p.(Gly12Cys)(17.2%)
L-686	82.4	Male	KRAS:c.34G>T,p.(Gly12Cys)(16.7%)
L-687	71.9	Female	KRAS:c.34G>T,p.(Gly12Cys)(16.3%)
L-688	68.7	Female	KRAS:c.34G>T,p.(Gly12Cys)(16.3%)
L-689	79.6	Male	KRAS:c.34G>T,p.(Gly12Cys)(16.1%)
L-690	71.4	Female	KRAS:c.34G>T,p.(Gly12Cys)(16.1%)
L-691	75.9	Male	KRAS:c.34G>T,p.(Gly12Cys)(15.9%)
L-692	61.3	Female	KRAS:c.34G>T,p.(Gly12Cys)(15.7%); TP53:c.469G>T,p.(Val157Phe)(14.1%)
L-693	73.9	Female	KRAS:c.34G>T,p.(Gly12Cys)(15.7%)
L-694	64.1	Male	KRAS:c.34G>T,p.(Gly12Cys)(15.4%)
L-695	68.2	Female	KRAS:c.34G>T,p.(Gly12Cys)(15.2%); TP53:c.574_580delinsTAGCATT,p.(Gln192*)(14.6%)
L-696	54.3	Male	KRAS:c.34G>T,p.(Gly12Cys)(15%)
L-697	77.1	Female	KRAS:c.34G>T,p.(Gly12Cys)(14.9%)
L-698	58.9	Female	KRAS:c.34G>T,p.(Gly12Cys)(14.8%); PIK3CA:c.3140A>T,p.(His1047Leu)(7.7%)
L-699	57.3	Male	KRAS:c.34G>T,p.(Gly12Cys)(13.8%)
L-700	71.8	Male	KRAS:c.34G>T,p.(Gly12Cys)(12.9%)
L-701	62.8	Female	KRAS:c.34G>T,p.(Gly12Cys)(12.4%); TP53:c.652G>A,p.(Val218Met)(7.5%)
L-702	77.6	Female	KRAS:c.34G>T,p.(Gly12Cys)(12.3%); PIK3CA:c.1633G>A,p.(Glu545Lys)(10.3%); TP53:c.524G>T,p.(Arg175Leu)(10.1%)
L-703	66.4	Female	KRAS:c.34G>T,p.(Gly12Cys)(12.3%)
L-704	54.6	Female	KRAS:c.34G>T,p.(Gly12Cys)(11%)
L-705	72.7	Female	KRAS:c.34G>T,p.(Gly12Cys)(10.2%)
L-706	75.6	Male	KRAS:c.34G>C,p.(Gly12Arg)(47.3%)
L-707	57.8	Male	KRAS:c.34G>C,p.(Gly12Arg)(46%)
L-708	68.1	Female	KRAS:c.34G>C,p.(Gly12Arg)(25.9%)
L-709	58.5	Male	KRAS:c.34G>C,p.(Gly12Arg)(23.1%); TP53:c.1024C>T,p.(Arg342*)(20.2%)
L-710	59.5	Male	KRAS:c.34G>C,p.(Gly12Arg)(19.1%)
L-711	84.9	Female	KRAS:c.34G>C,p.(Gly12Arg)(13.7%)
L-712	67.7	Female	KRAS:c.34G>A,p.(Gly12Ser)(66.6%)
L-713	80.7	Male	KRAS:c.34G>A,p.(Gly12Ser)(61.3%); PIK3CA:c.1633G>A,p.(Glu545Lys)(11%)
L-714	66	Female	KRAS:c.34G>A,p.(Gly12Ser)(60.7%)
L-715	61.4	Female	KRAS:c.34G>A,p.(Gly12Ser)(51.6%); TP53:c.839G>C,p.(Arg280Thr)(49.7%)
L-716	83.8	Male	KRAS:c.34G>A,p.(Gly12Ser)(37.6%)
L-717	59.7	Male	KRAS:c.34G>A,p.(Gly12Ser)(33.4%)
L-718	75.1	Female	KRAS:c.34G>A,p.(Gly12Ser)(32.8%); PIK3CA:c.1633G>A,p.(Glu545Lys)(17.1%)
L-719	77.8	Female	KRAS:c.34G>A,p.(Gly12Ser)(32.1%); BRAF:c.1742A>G,p.(Asn581Ser)(16.8%); EGFR:c.2252C>T,p.(Thr751Ile)(15.5%)
L-720	67.9	Female	KRAS:c.34G>A,p.(Gly12Ser)(23.1%)
L-721	74.2	Female	KRAS:c.34G>A,p.(Gly12Ser)(20.5%)
L-722	60.4	Male	KRAS:c.34_35delinsTT,p.(Gly12Phe)(94.4%)
L-723	66.5	Female	KRAS:c.34_35delinsTT,p.(Gly12Phe)(55.3%)
L-724	78.5	Male	KRAS:c.34_35delinsTA,p.(Gly12Tyr)(82.7%)
L-725	63.6	Male	KRAS:c.34_35delGGinsTT,p.(Gly12Phe)(49.4%)
L-726	66.5	Female	KRAS:c.34_35delGGinsTT,p.(Gly12Phe)(44.4%)
L-727	69.3	Female	KRAS:c.34_35delGGinsTT,p.(Gly12Phe)(38.5%)
L-728	69.8	Male	KRAS:c.34_35delGGinsTT,p.(Gly12Phe)(35.1%)
L-729	66.3	Male	KRAS:c.34_35delGGinsTT,p.(Gly12Phe)(33.6%)
L-730	75.3	Male	KRAS:c.34_35delGGinsTT,p.(Gly12Phe)(29.2%)
L-731	74.6	Female	KRAS:c.34_35delGGinsTT,p.(Gly12Phe)(15.2%)
L-732	88.1	Female	KRAS:c.34_35delGGinsTT,p.(Gly12Phe)(14.8%)
L-733	75.9	Female	KRAS:c.34_35delGGinsCT,p.(Gly12Leu)(11.6%)
L-734	76.6	Male	KRAS:c.34_35delGGinsAT,p.(Gly12Ile)(26.4%)
L-735	64.9	Female	KRAS:c.33_34delTGinsCT,p.(Gly12Cys)(40.9%)
L-736	63.9	Female	KRAS:c.33_34delTGinsCT,p.(Gly12Cys)(26.9%); TP53:c.811G>T,p.(Glu271*)(9.1%)
L-737	73	Female	KRAS:c.183A>T,p.(Gln61His)(8.4%)
L-738	51.5	Female	KRAS:c.183A>T,p.(Gln61His)(64%); TP53:c.818G>A,p.(Arg273His)(72.2%)
L-739	75.4	Female	KRAS:c.183A>T,p.(Gln61His)(61.6%)
L-740	66.2	Female	KRAS:c.183A>T,p.(Gln61His)(52.6%); PIK3CA:c.1624G>A,p.(Glu542Lys)(56.3%)
L-741	74.7	Female	KRAS:c.183A>T,p.(Gln61His)(5.6%)
L-742	71.6	Male	KRAS:c.183A>T,p.(Gln61His)(28%)
L-743	44.1	Female	KRAS:c.183A>T,p.(Gln61His)(22.8%)
L-744	61.6	Female	KRAS:c.183A>T,p.(Gln61His)(20.9%)
L-745	82.9	Male	KRAS:c.183A>T,p.(Gln61His)(18.4%)
L-746	46.4	Female	KRAS:c.183A>T,p.(Gln61His)(13.9%)
L-747	77.3	Male	KRAS:c.183A>C,p.(Gln61His)(9.7%)
L-748	71.4	Female	KRAS:c.183A>C,p.(Gln61His)(9.6%); BRAF:c.1397G>T,p.(Gly466Val)(7.9%)
L-749	67.2	Male	KRAS:c.183A>C,p.(Gln61His)(8.8%)
L-750	73.8	Male	KRAS:c.183A>C,p.(Gln61His)(40.4%)
L-751	76.4	Female	KRAS:c.183A>C,p.(Gln61His)(36.2%)
L-752	79.1	Female	KRAS:c.183A>C,p.(Gln61His)(31.3%)
L-753	61.7	Male	KRAS:c.183A>C,p.(Gln61His)(31.3%)
L-754	67	Male	KRAS:c.183A>C,p.(Gln61His)(30.6%); TP53:c.673-1G>T(22%)
L-755	67.9	Female	KRAS:c.183A>C,p.(Gln61His)(18.2%)
L-756	66.7	Male	KRAS:c.183A>C,p.(Gln61His)(17%); KRAS:c.38G>A,p.(Gly13Asp)(7%)
L-757	61.3	Female	KRAS:c.183A>C,p.(Gln61His)(16.2%)
L-758	76.1	Female	KRAS:c.183A>C,p.(Gln61His)(11.2%)
L-759	69.4	Female	KRAS:c.182A>T,p.(Gln61Leu)(47.4%)
L-760	63.4	Male	KRAS:c.182A>T,p.(Gln61Leu)(47.1%)
L-761	49	Male	KRAS:c.182A>T,p.(Gln61Leu)(24.6%)
L-762	73.5	Female	KRAS:c.182A>T,p.(Gln61Leu)(17.2%)
L-763	72.1	Male	KRAS:c.182A>G,p.(Gln61Arg)(59.4%)
L-764	51.9	Female	KRAS:c.182A>G,p.(Gln61Arg)(46.2%)
L-765	76.6	Male	KRAS:c.182A>G,p.(Gln61Arg)(40.2%)
L-766	69.6	Male	KRAS:c.182_183inv,p.(Gln61Leu)(40.3%)
L-767	69.3	Female	KRAS:c.182_183delAAinsTG,p.(Gln61Leu)(27.3%)
L-768	77.1	Male	KRAS:c.15A>T,p.(Lys5Asn)(9%)
L-769	66.4	Female	ERBB2:c.2329G>T,p.(Val777Leu)(32.6%)
L-770	65.5	Male	ERBB2:c.2327G>T,p.(Gly776Val)(98.7%)
L-771	60.1	Female	ERBB2:c.2326_2327insTCGTGATGGCTG,p.(Ala775_Gly776insValValMetAla)(52.6%)
L-772	51.8	Male	ERBB2:c.2313_2324dup,p.(Tyr775_Ala778dup)(43.5%)
L-773	67.9	Female	ERBB2:c.2313_2324dup,p.(Tyr772_Ala775dup)(NA)
L-774	79.5	Female	ERBB2:c.2313_2324dup,p.(Tyr772_Ala775dup)(82.7%)
L-775	41.2	Female	ERBB2:c.2313_2324dup,p.(Tyr772_Ala775dup)(67.7%)
L-776	61.4	Female	ERBB2:c.2313_2324dup,p.(Tyr772_Ala775dup)(55.3%)
L-777	63.5	Male	ERBB2:c.2313_2324dup,p.(Tyr772_Ala775dup)(39%)
L-778	64.3	Female	ERBB2:c.2313_2324dup,p.(Tyr772_Ala775dup)(25%)
L-779	69.6	Male	ERBB2:c.2264T>C,p.(Leu755Ser)(5.8%)
L-780	70.6	Female	EGFR:c.2582T>A,p.(Leu861Gln)(51.8%)
L-781	51.8	Female	EGFR:c.2582T>A,p.(Leu861Gln)(27.7%)
L-782	77.1	Female	EGFR:c.2582T>A,p.(Leu861Gln)(27.4%)
L-783	52	Female	EGFR:c.2582T>A,p.(Leu861Gln)(24.2%)
L-784	58.8	Male	EGFR:c.2582T>A,p.(Leu861Gln)(14.8%)
L-785	57.8	Female	EGFR:c.2573T>G,p.(Leu858Arg)(95.4%); TP53:c.848G>C,p.(Arg283Pro)(76%); EGFR:c.2369C>T,p.(Thr790Met)(60.8%)
L-786	76.6	Male	EGFR:c.2573T>G,p.(Leu858Arg)(94.2%); EGFR:c.2369C>T,p.(Thr790Met)(18.8%)
L-787	65.7	Female	EGFR:c.2573T>G,p.(Leu858Arg)(90.1%)
L-788	64.2	Male	EGFR:c.2573T>G,p.(Leu858Arg)(9.6%); EGFR:c.2369C>T,p.(Thr790Met)(3.2%)
L-789	54.2	Male	EGFR:c.2573T>G,p.(Leu858Arg)(83.6%); TP53:c.385delG,p.(Ala129Profs*41)(68.6%)
L-790	85.3	Female	EGFR:c.2573T>G,p.(Leu858Arg)(8.2%)
L-791	70.4	Female	EGFR:c.2573T>G,p.(Leu858Arg)(8.1%)
L-792	45.6	Male	EGFR:c.2573T>G,p.(Leu858Arg)(79%); TP53:c.742C>T,p.(Arg248Trp)(77.3%)
L-793	91.8	Male	EGFR:c.2573T>G,p.(Leu858Arg)(71.3%)
L-794	68.8	Female	EGFR:c.2573T>G,p.(Leu858Arg)(53.9%)
L-795	58.9	Female	EGFR:c.2573T>G,p.(Leu858Arg)(50.4%)
L-796	78.7	Male	EGFR:c.2573T>G,p.(Leu858Arg)(39.5%); TP53:c.742C>T,p.(Arg248Trp)(29.2%)
L-797	89.2	Female	EGFR:c.2573T>G,p.(Leu858Arg)(38.2%)
L-798	79.3	Female	EGFR:c.2573T>G,p.(Leu858Arg)(37.9%)
L-799	77.5	Female	EGFR:c.2573T>G,p.(Leu858Arg)(37.8%)
L-800	65.8	Female	EGFR:c.2573T>G,p.(Leu858Arg)(35.6%); EGFR:c.2327G>A,p.(Arg776His)(15.1%)
L-801	71.7	Female	EGFR:c.2573T>G,p.(Leu858Arg)(34.4%)
L-802	80.1	Female	EGFR:c.2573T>G,p.(Leu858Arg)(32.6%); KRAS:c.35G>T,p.(Gly12Val)(5.1%)
L-803	61.2	Male	EGFR:c.2573T>G,p.(Leu858Arg)(31.9%)
L-804	63.7	Male	EGFR:c.2573T>G,p.(Leu858Arg)(31.8%)
L-805	70.6	Female	EGFR:c.2573T>G,p.(Leu858Arg)(31.2%)
L-806	69.2	Female	EGFR:c.2573T>G,p.(Leu858Arg)(31%)
L-807	83.6	Female	EGFR:c.2573T>G,p.(Leu858Arg)(25.4%)
L-808	71.4	Male	EGFR:c.2573T>G,p.(Leu858Arg)(19.6%)
L-809	60.4	Female	EGFR:c.2573T>G,p.(Leu858Arg)(14.9%)
L-810	72	Female	EGFR:c.2573T>G,p.(Leu858Arg)(14.9%)
L-811	73.3	Female	EGFR:c.2573T>G,p.(Leu858Arg)(11.3%); EGFR:c.2327G>A,p.(Arg776His)(14.5%)
L-812	39.1	Male	EGFR:c.2573_2574delTGinsGT,p.(Leu858Arg)(61.4%)
L-813	76.2	Female	EGFR:c.2369C>T,p.(Thr790Met)(60.6%); EGFR:c.2573T>G,p.(Leu858Arg)(82.9%)
L-814	61.7	Female	EGFR:c.2369C>T,p.(Thr790Met)(28.3%); EGFR:c.2573T>G,p.(Leu858Arg)(54.8%)
L-815	68.6	Female	EGFR:c.2317C>T,p.(His773Tyr)(45.7%); EGFR:c.2316_2317insTACAACCCC,p.(Pro772_His773insTyrAsnPro)(39.8%)
L-816	84.1	Female	EGFR:c.2317_2319dupCAC,p.(His773dup)(21.7%)
L-817	83.5	Female	EGFR:c.2317_2319dup,p.(His773dup)(7.6%)
L-818	62.6	Male	EGFR:c.2312_2314dupACC,p.(Asn771_Pro772insHis)(37%)
L-819	75.8	Female	EGFR:c.2310_2311insGGT,p.(Asn771Gly)(54.5%)
L-820	48.8	Male	EGFR:c.2308_2309insGGCGGC,p.(Val769_Asp770insGlyGly)(44.2%)
L-821	67.1	Male	EGFR:c.2307_2308insTCCAGCGTG,p.(Asp770Ser)(53.3%); PIK3CA:c.1035T>A,p.(Asn345Lys)(31.3%)
L-822	54.5	Female	EGFR:c.2305G>A,p.(Val769Met)(48.9%)
L-823	70.2	Female	EGFR:c.2303G>T,p.(Ser768Ile)(87.9%); EGFR:c.2156G>C,p.(Gly719Ala)(86.9%)
L-824	78.4	Male	EGFR:c.2303G>T,p.(Ser768Ile)(27.3%)
L-825	60.6	Female	EGFR:c.2303G>T,p.(Ser768Ile)(22.4%); EGFR:c.2573T>G,p.(Leu858Arg)(22.1%)
L-826	72.8	Female	EGFR:c.2303G>T,p.(Ser768Ile)(20.7%); EGFR:c.2155G>A,p.(Gly719Ser)(17.1%)
L-827	69.3	Male	EGFR:c.2303G>T,p.(Ser768Ile)(19.9%); EGFR:c.2156G>C,p.(Gly719Ala)(19.7%)
L-828	50.5	Female	EGFR:c.2303_2311dupGCGTGGACA,p.(Ser768_Asp770dup)(46.7%); TP53:c.747G>T,p.(Arg249Ser)(46.8%)
L-829	81.4	Male	EGFR:c.2303_2311dupGCGTGGACA,p.(Ser768_Asp770dup)(27.8%)
L-830	77.2	Female	EGFR:c.2303_2311dup,p.(Ser768_Asp770dup)(84.9%)
L-831	54.4	Female	EGFR:c.2303_2311dup,p.(Ser768_Asp770dup)(31.2%)
L-832	75.8	Female	EGFR:c.2303_2305delGCGinsTCT,p.(Ser768_Val769delinsIleLeu)(62.6%)
L-833	66.4	Female	EGFR:c.2303_2305delGCGinsTCT,p.(Ser768_Val769delinsIleLeu)(26.5%)
L-834	67.8	Female	EGFR:c.2303_2305delGCGinsTCT,p.(Ser768_Val769delinsIleLeu)(16.2%); EGFR:c.2155G>T,p.(Gly719Cys)(18%)
L-835	70.5	Female	EGFR:c.2303_2304insTGTGGCCAG,p.(Ala767_Val769dup)(89.9%)
L-836	73.6	Female	EGFR:c.2300_2308dupCCAGCGTGG,p.(Ala767_Val769dup)(82.5%); TP53:c.844C>T,p.(Arg282Trp)(64.8%)
L-837	71.3	Female	EGFR:c.2300_2308dupCCAGCGTGG,p.(Ala767_Val769dup)(29.1%)
L-838	72.2	Male	EGFR:c.2253_2276del,p.(Ser752_Ile759del)(57.9%)
L-839	63.3	Female	EGFR:c.2252_2276delinsA,p.(Thr751_Ile759delinsAsn)(45.4%); TP53:c.817C>T,p.(Arg273Cys)(42.1%)
L-840	70.9	Male	EGFR:c.2240_2257delTAAGAGAAGCAACATCTC,p.(Leu747_Pro753delinsSer)(85.1%)
L-841	56.1	Male	EGFR:c.2240_2257del,p.(Leu747_Pro753delinsSer)(33.9%)
L-842	72.6	Male	EGFR:c.2240_2257del,p.(Leu747_Pro753delinsSer)(10.9%)
L-843	65.5	Male	EGFR:c.2240_2254del,p.(Leu747_Thr751del)(72.5%)
L-844	72.5	Female	EGFR:c.2240_2254del,p.(Leu747_Thr751del)(4.2%); TP53:c.818G>A,p.(Arg273His)(25.6%)
L-845	46	Female	EGFR:c.2240_2254del,p.(Leu747_Thr751del)(13.6%); TP53:c.743G>A,p.(Arg248Gln)(5.1%)
L-846	53.2	Female	EGFR:c.2239_2256delTTAAGAGAAGCAACATCTinsCAA,p.(Leu747_Ser752delinsGln)(86.7%); TP53:c.553dupA,p.(Ser185Lysfs*24)(60.3%); EGFR:c.2369C>T,p.(Thr790Met)(31.7%)
L-847	43.6	Male	EGFR:c.2239_2256del18,p.(Leu747_Ser752del)(23.6%)
L-848	73	Female	EGFR:c.2239_2256del,p.(Leu747_Ser752del)(74%)
L-849	67.9	Female	EGFR:c.2239_2256del,p.(Leu747_Ser752del)(41.7%); TP53:c.272G>A,p.(Trp91*)(60.2%)
L-850	67.7	Female	EGFR:c.2239_2256del,p.(Leu747_Ser752del)(29%)
L-851	72.9	Female	EGFR:c.2239_2248delTTAAGAGAAGinsC,p.(Leu747_Ala750delinsPro)(75.4%)
L-852	65.1	Female	EGFR:c.2239_2248delTTAAGAGAAGinsC,p.(Leu747_Ala750delinsPro)(56.1%)
L-853	41.8	Female	EGFR:c.2239_2248delTTAAGAGAAGinsC,p.(Leu747_Ala750delinsPro)(23.7%); TP53:c.542delG,p.(Arg181Profs*66)(29%)
L-854	68.3	Male	EGFR:c.2239_2248delTTAAGAGAAGinsC,p.(Leu747_Ala750delinsPro)(19%)
L-855	66.4	Female	EGFR:c.2239_2248delinsC,p.(Leu747_Ala750delinsPro)(25.7%)
L-856	76.4	Female	EGFR:c.2237_2257delAATTAAGAGAAGCAACATCTCinsTTT,p.(Glu746_Pro753delinsValSer)(56.2%)
L-857	44.6	Male	EGFR:c.2237_2255delAATTAAGAGAAGCAACATCinsT,p.(Glu746_Ser752delinsVal)(52.4%)
L-858	71.8	Male	EGFR:c.2237_2255delAATTAAGAGAAGCAACATCinsT,p.(Glu746_Ser752delinsVal)(13.5%)
L-859	72.3	Male	EGFR:c.2237_2252delinsT,p.(Glu746_Thr751delinsVal)(13.8%)
L-860	71.4	Male	EGFR:c.2237_2252delAATTAAGAGAAGCAACinsT,p.(Glu746_Thr751delinsVal)(7.6%)
L-861	72.2	Female	EGFR:c.2237_2252delAATTAAGAGAAGCAACinsT,p.(Glu746_Thr751delinsVal)(37%)
L-862	57.2	Female	EGFR:c.2237_2240delAATTinsTTCC,p.(Glu746_Leu747delinsValPro)(33%)
L-863	56.2	Female	EGFR:c.2236_2255delinsCT,p.(Glu746_Ser752delinsLeu)(93.5%)
L-864	85.7	Female	EGFR:c.2236_2250del,p.(Glu746_Ala750del)(72.9%); TP53:c.1045G>T,p.(Glu349*)(68.8%)
L-865	85	Female	EGFR:c.2236_2250del,p.(Glu746_Ala750del)(67.4%)
L-866	42.3	Female	EGFR:c.2236_2250del,p.(Glu746_Ala750del)(65.6%)
L-867	66.5	Female	EGFR:c.2236_2250del,p.(Glu746_Ala750del)(55.1%)
L-868	62.1	Male	EGFR:c.2236_2250del,p.(Glu746_Ala750del)(52.4%)
L-869	85.5	Female	EGFR:c.2236_2250del,p.(Glu746_Ala750del)(43.7%)
L-870	64.1	Female	EGFR:c.2236_2250del,p.(Glu746_Ala750del)(39.5%)
L-871	75.1	Female	EGFR:c.2236_2250del,p.(Glu746_Ala750del)(39.1%)
L-872	67.4	Male	EGFR:c.2236_2250del,p.(Glu746_Ala750del)(37.2%)
L-873	78.5	Female	EGFR:c.2236_2250del,p.(Glu746_Ala750del)(34.6%)
L-874	71.8	Male	EGFR:c.2236_2250del,p.(Glu746_Ala750del)(29.8%)
L-875	84.4	Male	EGFR:c.2236_2250del,p.(Glu746_Ala750del)(27.5%)
L-876	73.6	Female	EGFR:c.2236_2250del,p.(Glu746_Ala750del)(19.8%)
L-877	69.8	Female	EGFR:c.2235_2249del,p.(Glu746_Ala750del)(98.8%); TP53:c.734G>A,p.(Gly245Asp)(84%)
L-878	25.7	Female	EGFR:c.2235_2249del,p.(Glu746_Ala750del)(94.7%); TP53:c.722C>G,p.(Ser241Cys)(62.4%)
L-879	69.7	Male	EGFR:c.2235_2249del,p.(Glu746_Ala750del)(9.9%); EGFR:c.2369C>T,p.(Thr790Met)(6.9%)
L-880	69.3	Female	EGFR:c.2235_2249del,p.(Glu746_Ala750del)(9.1%)
L-881	90.3	Female	EGFR:c.2235_2249del,p.(Glu746_Ala750del)(83.9%)
L-882	76.9	Female	EGFR:c.2235_2249del,p.(Glu746_Ala750del)(72.2%)
L-883	74	Male	EGFR:c.2235_2249del,p.(Glu746_Ala750del)(71.8%); TP53:c.574C>T,p.(Gln192*)(23.5%); PIK3CA:c.3140A>G,p.(His1047Arg)(5.3%)
L-884	63.6	Female	EGFR:c.2235_2249del,p.(Glu746_Ala750del)(71.1%)
L-885	55	Female	EGFR:c.2235_2249del,p.(Glu746_Ala750del)(65.2%)
L-886	72.1	Male	EGFR:c.2235_2249del,p.(Glu746_Ala750del)(62%)
L-887	48.2	Female	EGFR:c.2235_2249del,p.(Glu746_Ala750del)(45.3%); TP53:c.701A>G,p.(Tyr234Cys)(44.6%)
L-888	72.5	Male	EGFR:c.2235_2249del,p.(Glu746_Ala750del)(41.4%)
L-889	68.7	Male	EGFR:c.2235_2249del,p.(Glu746_Ala750del)(39.7%)
L-890	70	Female	EGFR:c.2235_2249del,p.(Glu746_Ala750del)(39.2%); PIK3CA:c.1633G>A,p.(Glu545Lys)(17%)
L-891	56.3	Female	EGFR:c.2235_2249del,p.(Glu746_Ala750del)(37.6%); TP53:c.489C>A,p.(Tyr163*)(46.7%)
L-892	55.9	Female	EGFR:c.2235_2249del,p.(Glu746_Ala750del)(31.3%)
L-893	68.4	Female	EGFR:c.2235_2249del,p.(Glu746_Ala750del)(30.1%)
L-894	64	Female	EGFR:c.2235_2249del,p.(Glu746_Ala750del)(27.5%)
L-895	86.1	Female	EGFR:c.2235_2249del,p.(Glu746_Ala750del)(12.6%)
L-896	70.1	Female	EGFR:c.2235_2249del,p.(Glu746_Ala750del)(10.3%)
L-897	72.2	Female	EGFR:c.2235_2246del,p.(Glu746_Glu749del)(69%)
L-898	62.7	Female	EGFR:c.2162G>A,p.(Gly721Asp)(11.1%); KRAS:c.35G>A,p.(Gly12Asp)(5.7%)
L-899	86.5	Male	EGFR:c.2156G>C,p.(Gly719Ala)(87.6%)
L-900	62.5	Female	EGFR:c.2156G>C,p.(Gly719Ala)(70.2%)
L-901	79.8	Female	EGFR:c.2156G>C,p.(Gly719Ala)(53.9%)
L-902	73	Female	EGFR:c.2156G>C,p.(Gly719Ala)(24.6%)
L-903	66.8	Female	EGFR:c.2156G>C,p.(Gly719Ala)(17%)
L-904	64.6	Female	EGFR:c.2154_2155delGGinsTT,p.(Gly719Cys)(15.5%); TP53:c.853G>A,p.(Glu285Lys)(12.6%); EGFR:c.2303G>T,p.(Ser768Ile)(9%)
L-905	70.7	Female	EGFR:c.2127_2129delAAC,p.(Glu709_Thr710delinsAsp)(46.5%)
L-906	63.7	Male	EGFR:c.2126A>C,p.(Glu709Ala)(26.3%); EGFR:c.2155G>A,p.(Gly719Ser)(26.4%)
L-907	58.3	Female	BRAF:c.1801A>G,p.(Lys601Glu)(59.4%)
L-908	61.5	Male	BRAF:c.1799T>A,p.(Val600Glu)(9.2%)
L-909	67.9	Male	BRAF:c.1799T>A,p.(Val600Glu)(7.9%)
L-910	92.7	Male	BRAF:c.1799T>A,p.(Val600Glu)(7.7%); TP53:c.574C>T,p.(Gln192*)(7.3%)
L-911	73.4	Male	BRAF:c.1799T>A,p.(Val600Glu)(57.4%); PIK3CA:c.1633G>A,p.(Glu545Lys)(31.4%)
L-912	65.1	Male	BRAF:c.1799T>A,p.(Val600Glu)(53.8%); TP53:c.40_41delCT,p.(Leu14Glufs*14)(41.7%)
L-913	62.2	Female	BRAF:c.1799T>A,p.(Val600Glu)(5.4%)
L-914	79.8	Male	BRAF:c.1799T>A,p.(Val600Glu)(47.5%)
L-915	58.5	Male	BRAF:c.1799T>A,p.(Val600Glu)(42.4%)
L-916	69.7	Female	BRAF:c.1799T>A,p.(Val600Glu)(41.2%)
L-917	83.7	Male	BRAF:c.1799T>A,p.(Val600Glu)(40.5%)
L-918	81.8	Male	BRAF:c.1799T>A,p.(Val600Glu)(38.5%)
L-919	56.3	Female	BRAF:c.1799T>A,p.(Val600Glu)(31.6%)
L-920	65	Male	BRAF:c.1799T>A,p.(Val600Glu)(29.3%)
L-921	82.8	Female	BRAF:c.1799T>A,p.(Val600Glu)(25.5%)
L-922	68.3	Female	BRAF:c.1799T>A,p.(Val600Glu)(23.9%)
L-923	62.6	Female	BRAF:c.1799T>A,p.(Val600Glu)(23.6%)
L-924	65.4	Male	BRAF:c.1799T>A,p.(Val600Glu)(22.6%)
L-925	61.1	Male	BRAF:c.1799T>A,p.(Val600Glu)(22.5%)
L-926	67.3	Female	BRAF:c.1799T>A,p.(Val600Glu)(22%); PIK3CA:c.1633G>A,p.(Glu545Lys)(5.7%)
L-927	61.8	Female	BRAF:c.1799T>A,p.(Val600Glu)(20.8%); TP53:c.837delG,p.(Arg280Glufs*65)(43.7%)
L-928	71.4	Male	BRAF:c.1799T>A,p.(Val600Glu)(19.8%); TP53:c.469G>T,p.(Val157Phe)(19.4%)
L-929	93.8	Male	BRAF:c.1799T>A,p.(Val600Glu)(15.4%)
L-930	67	Female	BRAF:c.1799T>A,p.(Val600Glu)(14.8%)
L-931	53.9	Male	BRAF:c.1799T>A,p.(Val600Glu)(10.7%)
L-932	75.2	Male	BRAF:c.1786G>C,p.(Gly596Arg)(24%)
L-933	69.6	Male	BRAF:c.1781A>G,p.(Asp594Gly)(72.1%)
L-934	75.7	Female	BRAF:c.1781A>G,p.(Asp594Gly)(38.4%)
L-935	74.2	Male	BRAF:c.1781A>G,p.(Asp594Gly)(20.4%)
L-936	79.5	Male	BRAF:c.1780G>A,p.(Asp594Asn)(5.7%); TP53:c.532C>G,p.(His178Asp)(91.5%)
L-937	72.5	Female	BRAF:c.1780G>A,p.(Asp594Asn)(46.4%); TP53:c.536A>G,p.(His179Arg)(39.7%)
L-938	63.3	Female	BRAF:c.1742A>G,p.(Asn581Ser)(42.8%)
L-939	72	Male	BRAF:c.1406G>T,p.(Gly469Val)(11.4%)
L-940	62.9	Female	BRAF:c.1406G>C,p.(Gly469Ala)(73%); TP53:c.499C>T,p.(Gln167*)(12.6%)
L-941	79.2	Male	BRAF:c.1406G>C,p.(Gly469Ala)(39.3%)
L-942	65.6	Female	BRAF:c.1406G>C,p.(Gly469Ala)(35.6%)
L-943	60.4	Female	BRAF:c.1406G>C,p.(Gly469Ala)(29.8%)
L-944	88.1	Female	BRAF:c.1406G>C,p.(Gly469Ala)(13.2%)
L-945	77.8	Male	BRAF:c.1405G>A,p.(Gly469Arg)(33.3%)
L-946	63.7	Male	BRAF:c.1405_1406delGGinsTC,p.(Gly469Ser)(21.2%)
L-947	81	Female	BRAF:c.1397G>T,p.(Gly466Val)(5.2%)
L-948	74.7	Female	BRAF:c.1397G>T,p.(Gly466Val)(31.1%)
L-949	71.4	Female	BRAF:c.1397G>T,p.(Gly466Val)(26.8%)
L-950	64	Male	BRAF:c.1397G>T,p.(Gly466Val)(20.3%)
L-951	74.4	Female	BRAF:c.1397G>T,p.(Gly466Val)(14%)
L-952	57.6	Male	BRAF:c.1397G>T,p.(Gly466Val)(11.7%)
L-953	40.1	Female	Negative
L-954	36	Male	Negative
L-955	47.9	Female	Negative
L-956	48.5	Female	Negative
L-957	44.5	Male	Negative
L-958	48.5	Female	Negative
L-959	46.4	Male	Negative
L-960	47.7	Male	Negative
L-961	49.6	Female	Negative
L-962	50	Female	Negative
L-963	49.2	Male	Negative
L-964	50.4	Female	Negative
L-965	51.4	Female	Negative
L-966	50.1	Male	Negative
L-967	51.7	Female	Negative
L-968	52.7	Female	Negative
L-969	51.8	Male	Negative
L-970	51.8	Male	Negative
L-971	53.7	Female	Negative
L-972	53.8	Female	Negative
L-973	52.7	Male	Negative
L-974	53.5	Male	Negative
L-975	53.6	Male	Negative
L-976	55	Female	Negative
L-977	54	Male	Negative
L-978	54.2	Male	Negative
L-979	55.4	Female	Negative
L-980	56.1	Female	Negative
L-981	56.9	Female	Negative
L-982	57.3	Female	Negative
L-983	55.1	Male	Negative
L-984	57.5	Female	Negative
L-985	55.7	Male	Negative
L-986	58	Female	Negative
L-987	56.5	Male	Negative
L-988	56.6	Male	Negative
L-989	58.2	Female	Negative
L-990	56.6	Male	Negative
L-991	58.5	Female	Negative
L-992	56.7	Male	Negative
L-993	56.9	Male	Negative
L-994	57	Male	Negative
L-995	57.4	Male	Negative
L-996	58.9	Female	Negative
L-997	59.2	Female	Negative
L-998	59.2	Female	Negative
L-999	59.2	Female	Negative
L-1000	58.3	Male	Negative
L-1001	59.4	Female	Negative
L-1002	58.5	Male	Negative
L-1003	59.5	Female	Negative
L-1004	59.5	Female	Negative
L-1005	58.6	Male	Negative
L-1006	59.8	Female	Negative
L-1007	59.8	Female	Negative
L-1008	59.9	Female	Negative
L-1009	58.9	Male	Negative
L-1010	59.2	Male	Negative
L-1011	60	Female	Negative
L-1012	59.6	Male	Negative
L-1013	59.6	Male	Negative
L-1014	59.7	Male	Negative
L-1015	59.7	Male	Negative
L-1016	60.4	Female	Negative
L-1017	60.5	Male	Negative
L-1018	60.7	Male	Negative
L-1019	60.7	Male	Negative
L-1020	60.8	Female	Negative
L-1021	60.8	Male	Negative
L-1022	60.9	Male	Negative
L-1023	61	Female	Negative
L-1024	61.1	Female	Negative
L-1025	61.3	Female	Negative
L-1026	61.4	Female	Negative
L-1027	61.7	Male	Negative
L-1028	61.8	Female	Negative
L-1029	61.8	Male	Negative
L-1030	61.9	Male	Negative
L-1031	61.9	Female	Negative
L-1032	62.2	Male	Negative
L-1033	62.1	Female	Negative
L-1034	62.3	Male	Negative
L-1035	62.4	Female	Negative
L-1036	62.6	Male	Negative
L-1037	62.5	Female	Negative
L-1038	62.5	Female	Negative
L-1039	62.7	Male	Negative
L-1040	62.8	Male	Negative
L-1041	62.8	Male	Negative
L-1042	62.8	Male	Negative
L-1043	62.9	Male	Negative
L-1044	63	Male	Negative
L-1045	62.6	Female	Negative
L-1046	62.6	Female	Negative
L-1047	62.6	Female	Negative
L-1048	63.3	Male	Negative
L-1049	63.6	Male	Negative
L-1050	62.7	Female	Negative
L-1051	62.7	Female	Negative
L-1052	62.8	Female	Negative
L-1053	62.9	Female	Negative
L-1054	63	Female	Negative
L-1055	63.1	Female	Negative
L-1056	63.2	Female	Negative
L-1057	63.3	Female	Negative
L-1058	64.1	Male	Negative
L-1059	64.4	Male	Negative
L-1060	64.5	Male	Negative
L-1061	63.3	Female	Negative
L-1062	63.3	Female	Negative
L-1063	63.4	Female	Negative
L-1064	64.7	Male	Negative
L-1065	64.8	Male	Negative
L-1066	64.8	Male	Negative
L-1067	64.8	Male	Negative
L-1068	63.9	Female	Negative
L-1069	65	Male	Negative
L-1070	64	Female	Negative
L-1071	64	Female	Negative
L-1072	64.2	Female	Negative
L-1073	64.3	Female	Negative
L-1074	65.5	Male	Negative
L-1075	64.4	Female	Negative
L-1076	65.6	Male	Negative
L-1077	65.8	Male	Negative
L-1078	65.9	Male	Negative
L-1079	64.6	Female	Negative
L-1080	66.2	Male	Negative
L-1081	66.2	Male	Negative
L-1082	64.7	Female	Negative
L-1083	66.3	Male	Negative
L-1084	66.3	Male	Negative
L-1085	66.6	Male	Negative
L-1086	65	Female	Negative
L-1087	65.2	Female	Negative
L-1088	65.2	Female	Negative
L-1089	65.3	Female	Negative
L-1090	65.4	Female	Negative
L-1091	65.6	Female	Negative
L-1092	65.7	Female	Negative
L-1093	65.7	Female	Negative
L-1094	67.4	Male	Negative
L-1095	65.8	Female	Negative
L-1096	67.5	Male	Negative
L-1097	67.6	Male	Negative
L-1098	66.1	Female	Negative
L-1099	67.7	Male	Negative
L-1100	67.8	Male	Negative
L-1101	66.2	Female	Negative
L-1102	66.5	Female	Negative
L-1103	66.5	Female	Negative
L-1104	68.2	Male	Negative
L-1105	66.7	Female	Negative
L-1106	68.2	Male	Negative
L-1107	66.9	Female	Negative
L-1108	68.3	Male	Negative
L-1109	68.3	Male	Negative
L-1110	68.4	Male	Negative
L-1111	68.6	Male	Negative
L-1112	68.7	Male	Negative
L-1113	67.4	Female	Negative
L-1114	67.5	Female	Negative
L-1115	67.8	Female	Negative
L-1116	69.4	Male	Negative
L-1117	69.4	Male	Negative
L-1118	69.4	Male	Negative
L-1119	68	Female	Negative
L-1120	69.5	Male	Negative
L-1121	68.2	Female	Negative
L-1122	69.6	Male	Negative
L-1123	68.3	Female	Negative
L-1124	69.7	Male	Negative
L-1125	68.5	Female	Negative
L-1126	68.6	Female	Negative
L-1127	68.6	Female	Negative
L-1128	70	Male	Negative
L-1129	70	Male	Negative
L-1130	70.2	Male	Negative
L-1131	68.7	Female	Negative
L-1132	70.3	Male	Negative
L-1133	68.9	Female	Negative
L-1134	70.5	Male	Negative
L-1135	70.5	Male	Negative
L-1136	70.6	Male	Negative
L-1137	69	Female	Negative
L-1138	70.7	Male	Negative
L-1139	69	Female	Negative
L-1140	69.3	Female	Negative
L-1141	69.4	Female	Negative
L-1142	70.8	Male	Negative
L-1143	70.8	Male	Negative
L-1144	70.9	Male	Negative
L-1145	69.6	Female	Negative
L-1146	69.8	Female	Negative
L-1147	69.9	Female	Negative
L-1148	71.4	Male	Negative
L-1149	71.5	Male	Negative
L-1150	70.1	Female	Negative
L-1151	70.2	Female	Negative
L-1152	71.8	Male	Negative
L-1153	70.5	Female	Negative
L-1154	70.5	Female	Negative
L-1155	72.1	Male	Negative
L-1156	72.1	Male	Negative
L-1157	70.7	Female	Negative
L-1158	72.1	Male	Negative
L-1159	70.8	Female	Negative
L-1160	72.2	Male	Negative
L-1161	71.1	Female	Negative
L-1162	71.1	Female	Negative
L-1163	72.4	Male	Negative
L-1164	71.4	Female	Negative
L-1165	71.5	Female	Negative
L-1166	72.5	Male	Negative
L-1167	72.5	Male	Negative
L-1168	71.7	Female	Negative
L-1169	71.8	Female	Negative
L-1170	71.8	Female	Negative
L-1171	71.9	Female	Negative
L-1172	72.7	Male	Negative
L-1173	72.7	Male	Negative
L-1174	72.9	Male	Negative
L-1175	72.3	Female	Negative
L-1176	73	Male	Negative
L-1177	73	Male	Negative
L-1178	73	Male	Negative
L-1179	72.5	Female	Negative
L-1180	73.1	Male	Negative
L-1181	72.5	Female	Negative
L-1182	73.2	Male	Negative
L-1183	73.3	Male	Negative
L-1184	72.5	Female	Negative
L-1185	72.6	Female	Negative
L-1186	73.4	Male	Negative
L-1187	73.5	Male	Negative
L-1188	73	Female	Negative
L-1189	73.6	Male	Negative
L-1190	73.6	Male	Negative
L-1191	73.7	Male	Negative
L-1192	73.8	Male	Negative
L-1193	73.8	Male	Negative
L-1194	73.9	Male	Negative
L-1195	73.3	Female	Negative
L-1196	73.4	Female	Negative
L-1197	73.5	Female	Negative
L-1198	74	Male	Negative
L-1199	73.6	Female	Negative
L-1200	73.6	Female	Negative
L-1201	73.7	Female	Negative
L-1202	73.7	Female	Negative
L-1203	73.7	Female	Negative
L-1204	74.1	Female	Negative
L-1205	74.2	Male	Negative
L-1206	74.3	Male	Negative
L-1207	74.2	Female	Negative
L-1208	74.3	Female	Negative
L-1209	74.4	Male	Negative
L-1210	74.5	Female	Negative
L-1211	74.4	Male	Negative
L-1212	74.6	Female	Negative
L-1213	74.6	Male	Negative
L-1214	74.8	Female	Negative
L-1215	74.9	Female	Negative
L-1216	74.7	Male	Negative
L-1217	75	Female	Negative
L-1218	74.8	Male	Negative
L-1219	74.9	Male	Negative
L-1220	75.1	Female	Negative
L-1221	75.2	Male	Negative
L-1222	75.2	Male	Negative
L-1223	75.3	Female	Negative
L-1224	75.3	Female	Negative
L-1225	75.3	Male	Negative
L-1226	75.4	Male	Negative
L-1227	75.3	Female	Negative
L-1228	75.3	Female	Negative
L-1229	75.4	Male	Negative
L-1230	75.4	Female	Negative
L-1231	75.5	Male	Negative
L-1232	75.5	Female	Negative
L-1233	75.6	Male	Negative
L-1234	75.5	Female	Negative
L-1235	75.6	Female	Negative
L-1236	75.9	Female	Negative
L-1237	75.9	Female	Negative
L-1238	75.9	Female	Negative
L-1239	76.2	Male	Negative
L-1240	76.3	Male	Negative
L-1241	76	Female	Negative
L-1242	76.3	Male	Negative
L-1243	76.1	Female	Negative
L-1244	76.2	Female	Negative
L-1245	76.2	Female	Negative
L-1246	76.6	Male	Negative
L-1247	76.4	Female	Negative
L-1248	76.6	Male	Negative
L-1249	76.4	Female	Negative
L-1250	76.6	Male	Negative
L-1251	76.7	Male	Negative
L-1252	76.9	Male	Negative
L-1253	77.1	Male	Negative
L-1254	77.3	Male	Negative
L-1255	76.5	Female	Negative
L-1256	77.7	Male	Negative
L-1257	76.7	Female	Negative
L-1258	76.8	Female	Negative
L-1259	76.8	Female	Negative
L-1260	78	Male	Negative
L-1261	78	Male	Negative
L-1262	76.9	Female	Negative
L-1263	76.9	Female	Negative
L-1264	77	Female	Negative
L-1265	78	Male	Negative
L-1266	78.1	Male	Negative
L-1267	78.3	Male	Negative
L-1268	77.2	Female	Negative
L-1269	78.4	Male	Negative
L-1270	77.2	Female	Negative
L-1271	77.2	Female	Negative
L-1272	78.5	Male	Negative
L-1273	77.2	Female	Negative
L-1274	77.2	Female	Negative
L-1275	78.7	Male	Negative
L-1276	77.5	Female	Negative
L-1277	77.5	Female	Negative
L-1278	79.1	Male	Negative
L-1279	77.7	Female	Negative
L-1280	79.3	Male	Negative
L-1281	77.9	Female	Negative
L-1282	78.1	Female	Negative
L-1283	78.2	Female	Negative
L-1284	78.2	Female	Negative
L-1285	78.4	Female	Negative
L-1286	78.5	Female	Negative
L-1287	79.6	Male	Negative
L-1288	78.6	Female	Negative
L-1289	78.7	Female	Negative
L-1290	79.8	Male	Negative
L-1291	78.9	Female	Negative
L-1292	79.8	Male	Negative
L-1293	79.2	Female	Negative
L-1294	79.2	Female	Negative
L-1295	79.3	Female	Negative
L-1296	80.1	Male	Negative
L-1297	80.2	Male	Negative
L-1298	80.3	Male	Negative
L-1299	80.3	Male	Negative
L-1300	80.4	Male	Negative
L-1301	80.5	Male	Negative
L-1302	79.6	Female	Negative
L-1303	79.7	Female	Negative
L-1304	80.5	Male	Negative
L-1305	79.8	Female	Negative
L-1306	79.9	Female	Negative
L-1307	80.6	Male	Negative
L-1308	80.1	Female	Negative
L-1309	80.7	Male	Negative
L-1310	80.2	Female	Negative
L-1311	80.3	Female	Negative
L-1312	81	Male	Negative
L-1313	81.1	Male	Negative
L-1314	80.3	Female	Negative
L-1315	80.5	Female	Negative
L-1316	81.3	Male	Negative
L-1317	82	Male	Negative
L-1318	81.5	Female	Negative
L-1319	81.6	Female	Negative
L-1320	82.5	Male	Negative
L-1321	81.7	Female	Negative
L-1322	81.8	Female	Negative
L-1323	82.9	Male	Negative
L-1324	81.8	Female	Negative
L-1325	83.1	Male	Negative
L-1326	81.8	Female	Negative
L-1327	83.3	Male	Negative
L-1328	82.1	Female	Negative
L-1329	82.2	Female	Negative
L-1330	83.4	Male	Negative
L-1331	83.4	Male	Negative
L-1332	82.4	Female	Negative
L-1333	82.8	Female	Negative
L-1334	83.4	Male	Negative
L-1335	82.8	Female	Negative
L-1336	83.7	Male	Negative
L-1337	83.8	Male	Negative
L-1338	84	Male	Negative
L-1339	84.1	Male	Negative
L-1340	84.1	Male	Negative
L-1341	84.2	Male	Negative
L-1342	84.3	Female	Negative
L-1343	84.4	Female	Negative
L-1344	84.4	Female	Negative
L-1345	84.7	Female	Negative
L-1346	84.3	Male	Negative
L-1347	84.4	Male	Negative
L-1348	84.9	Female	Negative
L-1349	84.6	Male	Negative
L-1350	85.2	Female	Negative
L-1351	85.2	Female	Negative
L-1352	86.4	Male	Negative
L-1353	85.3	Female	Negative
L-1354	85.3	Female	Negative
L-1355	85.4	Female	Negative
L-1356	85.5	Female	Negative
L-1357	87.3	Male	Negative
L-1358	87.3	Male	Negative
L-1359	87.5	Male	Negative
L-1360	87.7	Male	Negative
L-1361	85.6	Female	Negative
L-1362	85.6	Female	Negative
L-1363	87.8	Male	Negative
L-1364	88	Male	Negative
L-1365	85.9	Female	Negative
L-1366	88	Male	Negative
L-1367	88.4	Male	Negative
L-1368	88.9	Male	Negative
L-1369	87.6	Female	Negative
L-1370	87.8	Female	Negative
L-1371	87.9	Female	Negative
L-1372	90	Male	Negative
L-1373	88.4	Female	Negative
L-1374	92.6	Male	Negative
L-1375	91.8	Female	Negative
