# Supplementary material for: Molecular profiling of solid tumors by next-generation sequencing: an experience from a clinical laboratory
Source: Front Oncol. 2023 Jul 6;13:1208244. doi: 10.3389/fonc.2023.1208244 (PMC10359709; doi:10.3389/fonc.2023.1208244)
Supplement: Supplementary file 4 [file Table_4.xlsx]

## Sheet: All melanoma-targeted subpanel
Patient ID	Age	Sex	Variants
M-1	17.4	Female	Negative
M-2	18.1	Male	Negative
M-3	18.6	Female	Negative
M-4	84.9	Male	NRAS:c.181C>A,p.(Gln61Lys)(27.7%)
M-5	80.1	Male	BRAF:c.1780G>A,p.(Asp594Asn)(18%)
M-6	58.8	Male	BRAF:c.1780G>A,p.(Asp594Asn)(31.1%)
M-7	83.9	Male	BRAF:c.1780G>A,p.(Asp594Asn)(34.8%)
M-8	29	Male	Negative
M-9	58.8	Male	BRAF:c.1780G>A,p.(Asp594Asn)(58.4%)
M-10	95.4	Female	BRAF:c.1780G>A,p.(Asp594Asn)(62.1%)
M-11	68.7	Male	BRAF:c.1801A>G,p.(Lys601Glu)(32.5%)
M-12	75.1	Female	NRAS:c.180_181delACinsCA,p.(Gln61Lys)(37.8%)
M-13	79.2	Female	BRAF:c.1799_1801delTGA,p.(Val600_Lys601delinsGlu)(55%)
M-14	73.4	Male	BRAF:c.1801A>G,p.(Lys601Glu)(33.4%)
M-15	74.4	Male	BRAF:c.1801A>G,p.(Lys601Glu)(53%)
M-16	33.4	Female	Negative
M-17	78.6	Male	BRAF:c.1801A>G,p.(Lys601Glu)(58.3%)
M-18	35	Female	Negative
M-19	65.8	Male	BRAF:c.1801A>G,p.(Lys601Glu)(84.7%)
M-20	56.6	Male	BRAF:c.1756G>A,p.(Glu586Lys)(11.2%)
M-21	57.8	Male	BRAF:c.1756G>A,p.(Glu586Lys)(5.2%)
M-22	38.3	Male	Negative
M-23	73.6	Male	BRAF:c.1785T>A,p.(Phe595Leu)(26.1%)
M-24	38.7	Male	Negative
M-25	91.9	Male	BRAF:c.1787G>C,p.(Gly596Ala)(32.1%)
M-26	54.3	Female	BRAF:c.1789_1790delCTinsTC,p.(Leu597Ser)(21.8%)
M-27	62.5	Male	BRAF:c.1794_1796dupTAC,p.(Thr599dup)(86.1%)
M-28	89.1	Male	BRAF:c.1795_1797dupACA,p.(Thr599dup)(43.8%)
M-29	22.4	Female	BRAF:c.1799_1800delTGinsAC,p.(Val600Asp)(15.2%)
M-30	64.5	Male	NRAS:c.180_181delinsTA,p.(Gln61Lys)(25.8%)
M-31	74.7	Male	NRAS:c.181C>A,p.(Gln61Lys)(12.2%)
M-32	68.5	Male	NRAS:c.181C>A,p.(Gln61Lys)(13.4%)
M-33	43.5	Female	Negative
M-34	43.8	Male	Negative
M-35	77.3	Female	NRAS:c.181C>A,p.(Gln61Lys)(13.4%); BRAF:c.1756G>A,p.(Glu586Lys)(7.4%)
M-36	63.5	Male	NRAS:c.181C>A,p.(Gln61Lys)(17.4%)
M-37	81.1	Male	BRAF:c.1799_1800delTGinsAA,p.(Val600Glu)(27.4%)
M-38	72	Female	BRAF:c.1799T>A,p.(Val600Glu)(30.4%)
M-39	45.4	Male	Negative
M-40	71.9	Female	BRAF:c.1799T>A,p.(Val600Glu)(30.8%)
M-41	81	Female	BRAF:c.1799T>A,p.(Val600Glu)(30.9%)
M-42	85.5	Female	BRAF:c.1799T>A,p.(Val600Glu)(66.4%)
M-43	47.6	Male	BRAF:c.1799_1800delinsAA,p.(Val600Glu)(60.4%)
M-44	44.3	Male	BRAF:c.1799T>A,p.(Val600Glu)(10.4%)
M-45	46.5	Male	Negative
M-46	84.1	Female	NRAS:c.181C>A,p.(Gln61Lys)(17.8%)
M-47	46.6	Female	Negative
M-48	67.9	Male	NRAS:c.181C>A,p.(Gln61Lys)(25.6%); BRAF:c.1801A>G,p.(Lys601Glu)(26.2%)
M-49	71.3	Male	BRAF:c.1799T>A,p.(Val600Glu)(11%)
M-50	47.3	Female	Negative
M-51	71.3	Male	BRAF:c.1799T>A,p.(Val600Glu)(11.5%)
M-52	45.9	Female	BRAF:c.1799T>A,p.(Val600Glu)(13.1%)
M-53	50.2	Female	NRAS:c.181C>A,p.(Gln61Lys)(25.7%)
M-54	49.7	Female	BRAF:c.1799T>A,p.(Val600Glu)(14.6%)
M-55	73.8	Female	BRAF:c.1799T>A,p.(Val600Glu)(14.9%)
M-56	49.5	Male	Negative
M-57	49.5	Male	Negative
M-58	42.2	Female	BRAF:c.1799T>A,p.(Val600Glu)(16.4%)
M-59	63.1	Male	BRAF:c.1799T>A,p.(Val600Glu)(17.2%)
M-60	76.6	Male	BRAF:c.1799T>A,p.(Val600Glu)(17.7%)
M-61	72.7	Male	NRAS:c.181C>A,p.(Gln61Lys)(26%); BRAF:c.1790T>G,p.(Leu597Arg)(15.4%)
M-62	50.8	Female	NRAS:c.181C>A,p.(Gln61Lys)(27.7%)
M-63	26.7	Female	BRAF:c.1799T>A,p.(Val600Glu)(20.3%)
M-64	67.7	Male	NRAS:c.181C>A,p.(Gln61Lys)(27.9%)
M-65	73.2	Female	NRAS:c.181C>A,p.(Gln61Lys)(28.3%)
M-66	51.9	Male	Negative
M-67	66.4	Male	BRAF:c.1799T>A,p.(Val600Glu)(20.9%)
M-68	44	Male	BRAF:c.1799T>A,p.(Val600Glu)(21.7%)
M-69	36	Female	BRAF:c.1799T>A,p.(Val600Glu)(24%)
M-70	47.6	Male	BRAF:c.1799T>A,p.(Val600Glu)(25.1%)
M-71	73.1	Male	BRAF:c.1799T>A,p.(Val600Glu)(25.3%)
M-72	85.5	Female	BRAF:c.1799T>A,p.(Val600Glu)(25.3%)
M-73	54.2	Male	Negative
M-74	79.2	Male	BRAF:c.1799T>A,p.(Val600Glu)(25.6%); KIT:c.2410C>T,p.(Arg804Trp)(7.6%)
M-75	54.8	Female	NRAS:c.181C>A,p.(Gln61Lys)(27.7%)
M-76	54.9	Female	Negative
M-77	55	Male	Negative
M-78	40.7	Female	BRAF:c.1799T>A,p.(Val600Glu)(25.7%)
M-79	82.2	Female	BRAF:c.1799T>A,p.(Val600Glu)(26.9%)
M-80	55.5	Female	KIT:c.1924A>G,p.(Lys642Glu)(44.7%)
M-81	89.9	Male	BRAF:c.1799T>A,p.(Val600Glu)(27.5%)
M-82	20.7	Male	BRAF:c.1799T>A,p.(Val600Glu)(27.7%)
M-83	82.6	Female	BRAF:c.1799T>A,p.(Val600Glu)(27.9%)
M-84	68.8	Female	NRAS:c.181C>A,p.(Gln61Lys)(29.3%)
M-85	65.8	Female	BRAF:c.1799T>A,p.(Val600Glu)(28%)
M-86	71.1	Male	BRAF:c.1799T>A,p.(Val600Glu)(28.3%)
M-87	53.2	Male	BRAF:c.1799T>A,p.(Val600Glu)(28.6%)
M-88	70.8	Male	BRAF:c.1799T>A,p.(Val600Glu)(28.7%)
M-89	56.6	Female	KIT:c.1727T>C,p.(Leu576Pro)(96.9%)
M-90	32.8	Female	BRAF:c.1799T>A,p.(Val600Glu)(29.5%)
M-91	34.7	Female	BRAF:c.1799T>A,p.(Val600Glu)(30.1%); KIT:c.1895C>T,p.(Thr632Ile)(7.8%)
M-92	87.7	Female	NRAS:c.181C>A,p.(Gln61Lys)(32.8%)
M-93	57.5	Female	BRAF:c.1799T>A,p.(Val600Glu)(30.5%)
M-94	31.8	Male	BRAF:c.1799T>A,p.(Val600Glu)(32%)
M-95	54	Female	BRAF:c.1799T>A,p.(Val600Glu)(32%)
M-96	78.1	Female	BRAF:c.1799T>A,p.(Val600Glu)(32%)
M-97	82.6	Male	BRAF:c.1799T>A,p.(Val600Glu)(32.6%)
M-98	58.2	Male	Negative
M-99	58.4	Female	Negative
M-100	58.6	Male	Negative
M-101	50.1	Female	BRAF:c.1799T>A,p.(Val600Glu)(33.1%)
M-102	69.8	Male	NRAS:c.181C>A,p.(Gln61Lys)(33.4%)
M-103	72	Female	BRAF:c.1799T>A,p.(Val600Glu)(33.2%)
M-104	66	Male	NRAS:c.181C>A,p.(Gln61Lys)(34.1%)
M-105	74.4	Female	NRAS:c.181C>A,p.(Gln61Lys)(36.3%)
M-106	73.7	Male	NRAS:c.181C>A,p.(Gln61Lys)(38.7%)
M-107	41.8	Male	BRAF:c.1799T>A,p.(Val600Glu)(33.6%)
M-108	75.5	Female	NRAS:c.181C>A,p.(Gln61Lys)(4.4%)
M-109	70.8	Male	BRAF:c.1799T>A,p.(Val600Glu)(33.7%)
M-110	56.4	Female	BRAF:c.1799T>A,p.(Val600Glu)(34%)
M-111	59.7	Female	Negative
M-112	96.2	Female	NRAS:c.181C>A,p.(Gln61Lys)(43.4%)
M-113	59.9	Female	Negative
M-114	60.3	Male	Negative
M-115	41.7	Male	BRAF:c.1799T>A,p.(Val600Glu)(34.6%)
M-116	60.6	Male	Negative
M-117	68.2	Female	BRAF:c.1799T>A,p.(Val600Glu)(34.6%)
M-118	60.7	Male	Negative
M-119	61.8	Male	BRAF:c.1799T>A,p.(Val600Glu)(34.8%)
M-120	50.8	Female	BRAF:c.1799T>A,p.(Val600Glu)(35.3%)
M-121	60.5	Male	BRAF:c.1799T>A,p.(Val600Glu)(35.8%)
M-122	61.4	Female	Negative
M-123	61.4	Female	Negative
M-124	61.5	Female	Negative
M-125	61.5	Male	Negative
M-126	48.9	Female	BRAF:c.1799T>A,p.(Val600Glu)(35.9%)
M-127	89.3	Male	NRAS:c.181C>A,p.(Gln61Lys)(43.7%)
M-128	61.7	Female	Negative
M-129	22	Female	BRAF:c.1799T>A,p.(Val600Glu)(36.4%)
M-130	70.2	Male	BRAF:c.1799T>A,p.(Val600Glu)(37.2%)
M-131	74.7	Female	NRAS:c.181C>A,p.(Gln61Lys)(46.5%); BRAF:c.1406G>A,p.(Gly469Glu)(7.3%)
M-132	62.2	Female	Negative
M-133	77.3	Male	BRAF:c.1799T>A,p.(Val600Glu)(37.2%)
M-134	62.6	Male	NRAS:c.181C>A,p.(Gln61Lys)(47.1%)
M-135	62.3	Male	BRAF:c.1799T>A,p.(Val600Glu)(37.3%)
M-136	59.4	Male	BRAF:c.1799T>A,p.(Val600Glu)(37.6%)
M-137	62.6	Female	Negative
M-138	64.9	Female	BRAF:c.1799T>A,p.(Val600Glu)(38.4%)
M-139	70.7	Male	NRAS:c.181C>A,p.(Gln61Lys)(48.6%)
M-140	76.5	Male	BRAF:c.1799T>A,p.(Val600Glu)(38.5%)
M-141	57.5	Female	BRAF:c.1799T>A,p.(Val600Glu)(38.9%)
M-142	62.8	Male	Negative
M-143	62.9	Male	NRAS:c.181C>A,p.(Gln61Lys)(49.6%)
M-144	66.2	Male	NRAS:c.181C>A,p.(Gln61Lys)(5.4%)
M-145	89.3	Male	NRAS:c.181C>A,p.(Gln61Lys)(52.6%)
M-146	95.7	Male	BRAF:c.1799T>A,p.(Val600Glu)(39.6%)
M-147	52.6	Female	BRAF:c.1799T>A,p.(Val600Glu)(4.9%)
M-148	66.2	Female	BRAF:c.1799T>A,p.(Val600Glu)(40.1%)
M-149	47	Male	BRAF:c.1799T>A,p.(Val600Glu)(40.6%)
M-150	77.9	Male	NRAS:c.181C>A,p.(Gln61Lys)(53.1%)
M-151	63.5	Male	Negative
M-152	39.6	Male	BRAF:c.1799T>A,p.(Val600Glu)(40.8%)
M-153	70	Male	NRAS:c.181C>A,p.(Gln61Lys)(59%)
M-154	83.1	Female	NRAS:c.181C>A,p.(Gln61Lys)(62.5%)
M-155	48	Male	NRAS:c.181C>A,p.(Gln61Lys)(62.6%)
M-156	61.2	Female	BRAF:c.1799T>A,p.(Val600Glu)(41.1%)
M-157	74.5	Female	NRAS:c.181C>A,p.(Gln61Lys)(63.5%)
M-158	64.2	Female	Negative
M-159	59.1	Male	NRAS:c.181C>A,p.(Gln61Lys)(64.3%)
M-160	81.2	Male	NRAS:c.181C>A,p.(Gln61Lys)(69%)
M-161	58.8	Female	NRAS:c.181C>A,p.(Gln61Lys)(87.9%)
M-162	45.9	Female	BRAF:c.1799T>A,p.(Val600Glu)(41.6%)
M-163	64.7	Female	Negative
M-164	64.8	Male	Negative
M-165	41.9	Female	BRAF:c.1799T>A,p.(Val600Glu)(41.8%)
M-166	80.3	Male	BRAF:c.1799T>A,p.(Val600Glu)(42.6%)
M-167	65.2	Male	Negative
M-168	65.3	Female	Negative
M-169	65.3	Male	Negative
M-170	65.4	Male	Negative
M-171	85.3	Male	BRAF:c.1799T>A,p.(Val600Glu)(43.1%)
M-172	65.7	Female	Negative
M-173	66.2	Male	BRAF:c.1799T>A,p.(Val600Glu)(43.2%)
M-174	61.5	Female	BRAF:c.1799T>A,p.(Val600Glu)(43.7%)
M-175	74.6	Male	BRAF:c.1799T>A,p.(Val600Glu)(44.5%)
M-176	75.6	Female	NRAS:c.181C>A,p.(Gln61Lys)(91.3%)
M-177	67.7	Female	NRAS:c.182_183delAAinsTG,p.(Gln61Leu)(23%)
M-178	80.4	Female	BRAF:c.1799T>A,p.(Val600Glu)(44.7%)
M-179	58.2	Male	BRAF:c.1799T>A,p.(Val600Glu)(44.8%)
M-180	61.5	Male	NRAS:c.182A>C,p.(Gln61Pro)(21.7%)
M-181	49.3	Male	BRAF:c.1799T>A,p.(Val600Glu)(44.9%)
M-182	55.1	Male	BRAF:c.1799T>A,p.(Val600Glu)(45%)
M-183	31.9	Female	BRAF:c.1799T>A,p.(Val600Glu)(45.2%)
M-184	66.2	Male	Negative
M-185	66.3	Male	Negative
M-186	66.3	Female	Negative
M-187	60.8	Female	BRAF:c.1799T>A,p.(Val600Glu)(45.9%)
M-188	67	Female	BRAF:c.1799T>A,p.(Val600Glu)(46.3%)
M-189	66.5	Male	Negative
M-190	77.1	Female	BRAF:c.1799T>A,p.(Val600Glu)(46.7%)
M-191	31.4	Male	BRAF:c.1799T>A,p.(Val600Glu)(46.8%)
M-192	66.8	Male	Negative
M-193	72.8	Female	BRAF:c.1799T>A,p.(Val600Glu)(47.8%)
M-194	97.2	Male	NRAS:c.182A>G,p.(Gln61Arg)(17.3%)
M-195	76	Female	BRAF:c.1799T>A,p.(Val600Glu)(48.2%)
M-196	67.1	Male	KIT:c.1676T>C,p.(Val559Ala)(70.8%)
M-197	59.9	Female	NRAS:c.182A>G,p.(Gln61Arg)(19.1%)
M-198	59	Male	NRAS:c.182A>G,p.(Gln61Arg)(23.6%)
M-199	68.1	Female	NRAS:c.182A>G,p.(Gln61Arg)(24.2%)
M-200	61.8	Female	BRAF:c.1799T>A,p.(Val600Glu)(48.4%)
M-201	66.2	Female	BRAF:c.1799T>A,p.(Val600Glu)(48.6%)
M-202	49.9	Female	BRAF:c.1799T>A,p.(Val600Glu)(49.1%)
M-203	83.8	Male	NRAS:c.182A>G,p.(Gln61Arg)(25.5%)
M-204	62.9	Male	NRAS:c.182A>G,p.(Gln61Arg)(26.1%)
M-205	67.9	Female	Negative
M-206	57.4	Female	BRAF:c.1799T>A,p.(Val600Glu)(5.5%)
M-207	68	Male	Negative
M-208	64	Male	NRAS:c.182A>G,p.(Gln61Arg)(3.6%)
M-209	71.4	Female	NRAS:c.182A>G,p.(Gln61Arg)(31.7%)
M-210	62.5	Male	BRAF:c.1799T>A,p.(Val600Glu)(5.5%)
M-211	69.7	Male	BRAF:c.1799T>A,p.(Val600Glu)(50.1%)
M-212	68.3	Female	Negative
M-213	55.9	Female	NRAS:c.182A>G,p.(Gln61Arg)(32.9%)
M-214	80	Male	NRAS:c.182A>G,p.(Gln61Arg)(33%)
M-215	88.4	Female	NRAS:c.182A>G,p.(Gln61Arg)(36%)
M-216	46.6	Male	NRAS:c.182A>G,p.(Gln61Arg)(38%)
M-217	77.2	Male	NRAS:c.182A>G,p.(Gln61Arg)(38.2%)
M-218	33	Male	BRAF:c.1799T>A,p.(Val600Glu)(51.3%)
M-219	71.2	Male	NRAS:c.182A>G,p.(Gln61Arg)(40.4%)
M-220	68.8	Male	Negative
M-221	52.3	Female	BRAF:c.1799T>A,p.(Val600Glu)(52.2%)
M-222	69	Male	Negative
M-223	80.7	Female	NRAS:c.182A>G,p.(Gln61Arg)(41.1%)
M-224	71	Male	NRAS:c.182A>G,p.(Gln61Arg)(41.4%)
M-225	38.5	Female	BRAF:c.1799T>A,p.(Val600Glu)(53.6%)
M-226	81.7	Male	NRAS:c.182A>G,p.(Gln61Arg)(42.3%)
M-227	55.6	Female	BRAF:c.1799T>A,p.(Val600Glu)(53.6%)
M-228	69.4	Male	Negative
M-229	69.6	Male	Negative
M-230	76.4	Male	BRAF:c.1799T>A,p.(Val600Glu)(54.1%)
M-231	56.1	Female	BRAF:c.1799T>A,p.(Val600Glu)(54.5%)
M-232	76.5	Male	NRAS:c.182A>G,p.(Gln61Arg)(42.4%)
M-233	64.4	Female	NRAS:c.182A>G,p.(Gln61Arg)(42.6%)
M-234	51.1	Female	NRAS:c.182A>G,p.(Gln61Arg)(43.1%)
M-235	65.7	Female	BRAF:c.1799T>A,p.(Val600Glu)(54.8%)
M-236	70.3	Male	Negative
M-237	70.3	Male	Negative
M-238	86	Female	NRAS:c.182A>G,p.(Gln61Arg)(44.8%)
M-239	70.3	Female	KIT:c.2459A>G,p.(Asp820Gly)(75.5%)
M-240	70.4	Male	Negative
M-241	46.7	Male	NRAS:c.182A>G,p.(Gln61Arg)(45.9%)
M-242	67.2	Male	NRAS:c.182A>G,p.(Gln61Arg)(48.3%)
M-243	70.5	Female	Negative
M-244	77.2	Male	BRAF:c.1799T>A,p.(Val600Glu)(56.4%)
M-245	64	Male	NRAS:c.182A>G,p.(Gln61Arg)(50.3%)
M-246	54.1	Male	BRAF:c.1799T>A,p.(Val600Glu)(57%)
M-247	66.7	Male	BRAF:c.1799T>A,p.(Val600Glu)(58.4%)
M-248	70.9	Female	Negative
M-249	70.9	Female	Negative
M-250	80.2	Male	NRAS:c.182A>G,p.(Gln61Arg)(51.8%)
M-251	71.6	Male	BRAF:c.1799T>A,p.(Val600Glu)(58.4%)
M-252	67.1	Male	BRAF:c.1799T>A,p.(Val600Glu)(58.5%)
M-253	71.1	Male	Negative
M-254	84.7	Male	NRAS:c.182A>G,p.(Gln61Arg)(53.1%)
M-255	62.7	Female	BRAF:c.1799T>A,p.(Val600Glu)(59.2%)
M-256	71.3	Female	Negative
M-257	65.7	Female	BRAF:c.1799T>A,p.(Val600Glu)(6%)
M-258	68.5	Male	NRAS:c.182A>G,p.(Gln61Arg)(56.4%)
M-259	66.3	Female	BRAF:c.1799T>A,p.(Val600Glu)(60.2%)
M-260	39.6	Female	BRAF:c.1799T>A,p.(Val600Glu)(60.6%)
M-261	71.6	Male	Negative
M-262	87.9	Female	BRAF:c.1799T>A,p.(Val600Glu)(61.2%)
M-263	62.8	Female	BRAF:c.1799T>A,p.(Val600Glu)(61.4%)
M-264	63.3	Male	BRAF:c.1799T>A,p.(Val600Glu)(61.7%)
M-265	91.9	Male	BRAF:c.1799T>A,p.(Val600Glu)(62.2%)
M-266	55.6	Female	BRAF:c.1799T>A,p.(Val600Glu)(63%)
M-267	72	Female	Negative
M-268	72.3	Male	Negative
M-269	33.2	Male	BRAF:c.1799T>A,p.(Val600Glu)(64.1%)
M-270	72.4	Female	Negative
M-271	66.7	Male	BRAF:c.1799T>A,p.(Val600Glu)(64.6%)
M-272	86.4	Male	BRAF:c.1799T>A,p.(Val600Glu)(68.4%)
M-273	72.9	Female	KIT:c.1717C>T,p.(Pro573Ser)(6.1%)
M-274	59.6	Female	BRAF:c.1799T>A,p.(Val600Glu)(69.4%)
M-275	37.3	Male	BRAF:c.1799T>A,p.(Val600Glu)(7.4%)
M-276	56.8	Male	BRAF:c.1799T>A,p.(Val600Glu)(71.5%)
M-277	80.1	Male	NRAS:c.182A>G,p.(Gln61Arg)(56.6%)
M-278	62.3	Female	NRAS:c.182A>G,p.(Gln61Arg)(62.6%)
M-279	73.4	Male	Negative
M-280	68.9	Female	BRAF:c.1799T>A,p.(Val600Glu)(71.8%)
M-281	53.8	Female	BRAF:c.1799T>A,p.(Val600Glu)(73.1%)
M-282	63.4	Male	BRAF:c.1799T>A,p.(Val600Glu)(73.2%)
M-283	70.5	Female	NRAS:c.182A>G,p.(Gln61Arg)(63.6%)
M-284	38	Female	BRAF:c.1799T>A,p.(Val600Glu)(74.4%)
M-285	73.9	Male	Negative
M-286	74.3	Male	Negative
M-287	70.4	Male	NRAS:c.182A>G,p.(Gln61Arg)(70%)
M-288	46.4	Male	BRAF:c.1799T>A,p.(Val600Glu)(76.1%)
M-289	63.4	Male	NRAS:c.182A>G,p.(Gln61Arg)(75.7%)
M-290	74.6	Male	Negative
M-291	73	Female	BRAF:c.1799T>A,p.(Val600Glu)(79.7%)
M-292	76.4	Male	BRAF:c.1799T>A,p.(Val600Glu)(8.8%)
M-293	59.6	Female	NRAS:c.182A>G,p.(Gln61Arg)(77.7%)
M-294	64	Male	BRAF:c.1799T>A,p.(Val600Glu)(83.3%)
M-295	74.8	Male	Negative
M-296	74.9	Male	Negative
M-297	74.9	Male	Negative
M-298	75.1	Female	NRAS:c.182A>G,p.(Gln61Arg)(79.6%)
M-299	75.1	Female	Negative
M-300	76.4	Male	NRAS:c.182A>G,p.(Gln61Arg)(81.9%)
M-301	77.8	Male	BRAF:c.1799T>A,p.(Val600Glu)(86.5%)
M-302	69.3	Male	NRAS:c.182A>G,p.(Gln61Arg)(83.2%)
M-303	68.3	Male	NRAS:c.182A>G,p.(Gln61Arg)(91.4%)
M-304	75.7	Male	Negative
M-305	75.8	Female	Negative
M-306	75.8	Male	Negative
M-307	75.8	Male	Negative
M-308	75.8	Male	Negative
M-309	87.4	Male	BRAF:c.1799T>A,p.(Val600Glu)(92.6%)
M-310	72	Male	BRAF:c.1798_1799delGTinsAA,p.(Val600Lys)(43%)
M-311	76.1	Male	KIT:c.1676T>C,p.(Val559Ala)(94.6%)
M-312	76.3	Female	Negative
M-313	57.5	Female	BRAF:c.1405_1407delGGAinsAGT,p.(Gly469Ser)(19.3%)
M-314	59.6	Female	BRAF:c.1405G>A,p.(Gly469Arg)(56%)
M-315	82.4	Male	NRAS:c.182A>T,p.(Gln61Leu)(12.9%)
M-316	93.8	Male	BRAF:c.1405G>C,p.(Gly469Arg)(51.8%); KIT:c.1588G>A,p.(Val530Ile)(36.7%)
M-317	87.1	Male	NRAS:c.182A>T,p.(Gln61Leu)(33.7%)
M-318	76.5	Male	Negative
M-319	62.6	Female	BRAF:c.1406G>A,p.(Gly469Glu)(13%)
M-320	76.6	Male	BRAF:c.1406G>A,p.(Gly469Glu)(17.5%)
M-321	60.6	Male	BRAF:c.1406G>A,p.(Gly469Glu)(52.4%)
M-322	85.3	Male	BRAF:c.1406G>A,p.(Gly469Glu)(61%)
M-323	76.7	Male	Negative
M-324	76.9	Male	Negative
M-325	77	Male	Negative
M-326	77	Male	Negative
M-327	77.1	Male	Negative
M-328	81.7	Male	BRAF:c.1406G>C,p.(Gly469Ala)(56.3%)
M-329	71.1	Male	BRAF:c.1406G>C,p.(Gly469Ala)(67.9%)
M-330	66	Male	NRAS:c.182A>T,p.(Gln61Leu)(35.2%)
M-331	77.3	Female	Negative
M-332	69.2	Male	BRAF:c.1406G>T,p.(Gly469Val)(38%)
M-333	77.3	Female	Negative
M-334	63.2	Female	BRAF:c.1798_1799delGTinsAA,p.(Val600Lys)(15.5%)
M-335	77.3	Male	Negative
M-336	77.4	Male	Negative
M-337	63.5	Male	BRAF:c.1798_1799delGTinsAA,p.(Val600Lys)(19.7%)
M-338	77.5	Female	Negative
M-339	69.4	Male	BRAF:c.1798_1799delGTinsAA,p.(Val600Lys)(30.4%)
M-340	30.2	Female	BRAF:c.1798_1799delGTinsAA,p.(Val600Lys)(30.5%)
M-341	42.6	Male	NRAS:c.182A>T,p.(Gln61Leu)(37.2%)
M-342	70.6	Male	BRAF:c.1798_1799delGTinsAA,p.(Val600Lys)(34.7%)
M-343	78.2	Female	KIT:c.1727T>C,p.(Leu576Pro)(82.1%)
M-344	78.3	Female	Negative
M-345	78.4	Female	Negative
M-346	78.4	Male	Negative
M-347	78.5	Female	KIT:c.1924A>G,p.(Lys642Glu)(39.3%)
M-348	82	Male	BRAF:c.1798_1799delGTinsAA,p.(Val600Lys)(43%)
M-349	78.9	Male	Negative
M-350	78.9	Female	Negative
M-351	78.9	Male	Negative
M-352	67.3	Female	NRAS:c.182A>T,p.(Gln61Leu)(38.6%)
M-353	94.1	Male	BRAF:c.1798_1799delGTinsAA,p.(Val600Lys)(45.7%)
M-354	90.6	Male	BRAF:c.1798_1799delGTinsAA,p.(Val600Lys)(46.4%)
M-355	61	Male	BRAF:c.1798_1799delGTinsAA,p.(Val600Lys)(46.9%)
M-356	56.5	Male	BRAF:c.1798_1799delGTinsAA,p.(Val600Lys)(5.2%)
M-357	79.3	Female	Negative
M-358	79.4	Male	Negative
M-359	79.4	Male	Negative
M-360	66.1	Male	BRAF:c.1798_1799delGTinsAA,p.(Val600Lys)(5.2%)
M-361	79.8	Male	Negative
M-362	67.1	Male	NRAS:c.182A>T,p.(Gln61Leu)(41.1%)
M-363	80	Male	Negative
M-364	80	Male	Negative
M-365	88.6	Male	NRAS:c.182A>T,p.(Gln61Leu)(42.2%)
M-366	69	Male	NRAS:c.182A>T,p.(Gln61Leu)(44.4%)
M-367	74.7	Male	BRAF:c.1798_1799delGTinsAA,p.(Val600Lys)(50.1%)
M-368	86.5	Male	NRAS:c.182A>T,p.(Gln61Leu)(49.9%)
M-369	67.5	Male	BRAF:c.1798_1799delGTinsAA,p.(Val600Lys)(51.2%)
M-370	76.5	Male	BRAF:c.1798_1799delGTinsAA,p.(Val600Lys)(54.3%)
M-371	80.4	Female	Negative
M-372	80.4	Male	Negative
M-373	80.5	Male	Negative
M-374	50.6	Male	NRAS:c.182A>T,p.(Gln61Leu)(53.8%)
M-375	80.9	Female	Negative
M-376	81	Female	Negative
M-377	67.5	Male	BRAF:c.1798_1799delGTinsAA,p.(Val600Lys)(55.5%)
M-378	81.1	Male	Negative
M-379	67	Male	NRAS:c.182A>T,p.(Gln61Leu)(54.9%)
M-380	71.4	Male	BRAF:c.1798_1799delGTinsAA,p.(Val600Lys)(55.6%)
M-381	83.8	Male	NRAS:c.182A>T,p.(Gln61Leu)(58.3%)
M-382	81.4	Male	Negative
M-383	79.2	Male	BRAF:c.1798_1799delGTinsAA,p.(Val600Lys)(57.9%)
M-384	95.7	Female	NRAS:c.182A>T,p.(Gln61Leu)(60.2%)
M-385	73.5	Male	BRAF:c.1798_1799delGTinsAA,p.(Val600Lys)(59%)
M-386	46	Male	BRAF:c.1798_1799delGTinsAA,p.(Val600Lys)(62.4%)
M-387	85.4	Male	BRAF:c.1798_1799delGTinsAA,p.(Val600Lys)(62.5%)
M-388	70	Male	NRAS:c.182A>T,p.(Gln61Leu)(63.5%)
M-389	59	Male	NRAS:c.182A>T,p.(Gln61Leu)(72.9%)
M-390	46	Male	BRAF:c.1798_1799delGTinsAA,p.(Val600Lys)(63.4%)
M-391	63.7	Female	NRAS:c.182A>T,p.(Gln61Leu)(81.4%)
M-392	66.2	Male	BRAF:c.1798_1799delGTinsAA,p.(Val600Lys)(63.9%)
M-393	82.7	Female	KIT:c.2530T>G,p.(Cys844Gly)(60.1%)
M-394	83.1	Male	Negative
M-395	82.5	Female	NRAS:c.183A>C,p.(Gln61His)(31.4%)
M-396	83.2	Male	Negative
M-397	83.2	Female	Negative
M-398	83.7	Female	Negative
M-399	79.9	Female	NRAS:c.183A>C,p.(Gln61His)(47.7%)
M-400	68.4	Female	NRAS:c.183A>T,p.(Gln61His)(37.6%)
M-401	75.5	Male	BRAF:c.1798_1799delGTinsAA,p.(Val600Lys)(64.6%)
M-402	84	Female	Negative
M-403	84.1	Male	Negative
M-404	73.3	Male	NRAS:c.183A>T,p.(Gln61His)(50.2%)
M-405	84.3	Female	Negative
M-406	88	Male	NRAS:c.34_35delGGinsAA,p.(Gly12Asn)(51.5%)
M-407	57.4	Male	NRAS:c.34G>A,p.(Gly12Ser)(93%)
M-408	85	Female	Negative
M-409	90.9	Male	BRAF:c.1798_1799delGTinsAA,p.(Val600Lys)(64.6%)
M-410	76	Male	BRAF:c.1798_1799delGTinsAA,p.(Val600Lys)(65.9%)
M-411	67.4	Male	BRAF:c.1798_1799delGTinsAA,p.(Val600Lys)(66.2%)
M-412	65	Male	BRAF:c.1798_1799delGTinsAA,p.(Val600Lys)(69.3%)
M-413	88.2	Male	BRAF:c.1798_1799delGTinsAA,p.(Val600Lys)(70%)
M-414	85.7	Female	Negative
M-415	85.9	Male	Negative
M-416	81.1	Female	NRAS:c.34G>T,p.(Gly12Cys)(44%)
M-417	86	Male	Negative
M-418	86.1	Male	Negative
M-419	86.2	Male	Negative
M-420	55.8	Male	BRAF:c.1798_1799delGTinsAA,p.(Val600Lys)(71%)
M-421	68.1	Female	NRAS:c.35G>A,p.(Gly12Asp)(59.3%)
M-422	86.6	Male	Negative
M-423	86.8	Male	Negative
M-424	87.1	Male	Negative
M-425	64.6	Male	NRAS:c.35G>C,p.(Gly12Ala)(67.2%); BRAF:c.1780G>A,p.(Asp594Asn)(34.2%)
M-426	63	Female	NRAS:c.37G>A,p.(Gly13Ser)(5.5%)
M-427	73	Male	BRAF:c.1798_1799delGTinsAA,p.(Val600Lys)(72.6%)
M-428	87.6	Male	Negative
M-429	61.9	Male	NRAS:c.37G>C,p.(Gly13Arg)(21.6%)
M-430	82.1	Male	BRAF:c.1798_1799delGTinsAA,p.(Val600Lys)(73.3%)
M-431	69.1	Female	NRAS:c.37G>C,p.(Gly13Arg)(44.2%)
M-432	88	Male	Negative
M-433	88.2	Male	KIT:c.1924A>G,p.(Lys642Glu)(96.4%)
M-434	68.1	Male	BRAF:c.1798_1799delGTinsAA,p.(Val600Lys)(75.1%)
M-435	88.2	Male	Negative
M-436	64.4	Male	NRAS:c.37G>C,p.(Gly13Arg)(49.9%)
M-437	70.3	Male	NRAS:c.37G>T,p.(Gly13Cys)(12.2%)
M-438	88.8	Male	Negative
M-439	77.9	Male	BRAF:c.1798_1799delGTinsAA,p.(Val600Lys)(78.8%)
M-440	79.1	Male	NRAS:c.38_39delGTinsAG,p.(Gly13Glu)(46.3%)
M-441	87.2	Male	NRAS:c.38G>A,p.(Gly13Asp)(46.7%)
M-442	89.4	Male	KIT:c.1924A>G,p.(Lys642Glu)(30.7%)
M-443	72.4	Female	BRAF:c.1798_1799delGTinsAA,p.(Val600Lys)(8%)
M-444	90	Female	Negative
M-445	55.3	Female	BRAF:c.1798_1799delGTinsAA,p.(Val600Lys)(84.1%)
M-446	69.7	Male	BRAF:c.1798_1799delGTinsAA,p.(Val600Lys)(84.1%)
M-447	90.9	Male	BRAF:c.1798_1799delGTinsAA,p.(Val600Lys)(88%)
M-448	91.3	Male	Negative
M-449	91.4	Male	Negative
M-450	91.5	Male	Negative
M-451	44.3	Male	BRAF:c.1798_1799delGTinsAA,p.(Val600Lys)(9.3%)
M-452	79.2	Male	BRAF:c.1798_1799delGTinsAG,p.(Val600Arg)(54.7%)
M-453	93.4	Male	Negative
M-454	79.8	Male	BRAF:c.1798_1799delGTinsAG,p.(Val600Arg)(94.8%)
M-455	77.5	Female	BRAF:c.1798_1799delGTinsCG,p.(Val600Arg)(28.3%)
M-456	94.7	Male	Negative
M-457	76.3	Male	BRAF:c.1798_1799delinsAA,p.(Val600Lys)(69.4%)
M-458	71.6	Male	BRAF:c.1798_1799delinsAA,p.(Val600Lys)(77%)
M-459	43.9	Female	NRAS:c.38G>A,p.(Gly13Asp)(74.3%)
M-460	82.6	Male	NRAS:c.38G>T,p.(Gly13Val)(44.7%)
M-461	97	Male	Negative
M-462	68.3	Male	NRAS:c.436G>A,p.(Ala146Thr)(58.9%)
