# Supplementary material for: Molecular profiling of solid tumors by next-generation sequencing: an experience from a clinical laboratory
Source: Front Oncol. 2023 Jul 6;13:1208244. doi: 10.3389/fonc.2023.1208244 (PMC10359709; doi:10.3389/fonc.2023.1208244)
Supplement: Supplementary file 5 [file Table_5.xlsx]

## Sheet: Glioma- Brain targeted subpanel
Patient ID	Age	Sex	Variants
B-1	18.9	Male	IDH1:c.394C>A,p.(Arg132Ser)(44.9%)
B-2	23.2	Male	IDH1:c.394C>T,p.(Arg132Cys)(NA)
B-3	78.6	Female	Negative
B-4	51.9	Male	Negative
B-5	61	Male	Negative
B-6	19	Female	Negative
B-7	75.4	Female	IDH1:c.394C>T,p.(Arg132Cys)(24.4%)
B-8	52.1	Male	Negative
B-9	74.7	Female	Negative
B-10	78.9	Male	Negative
B-11	62.8	Female	BRAF:c.1799T>A,p.(Val600Glu)(20.4%)
B-12	61.2	Male	BRAF:c.1799T>A,p.(Val600Glu)(55%)
B-13	77.5	Female	Negative
B-14	59.3	Female	Negative
B-15	60.1	Male	Negative
B-16	78.1	Male	Negative
B-17	64	Male	Negative
B-18	30.4	Male	IDH1:c.394C>T,p.(Arg132Cys)(31.8%)
B-19	54.4	Male	IDH1:c.395G>A,p.(Arg132His)(44.1%)
B-20	30.9	Male	Negative
B-21	57.1	Male	Negative
B-22	71.7	Female	Negative
B-23	58.5	Female	Negative
B-24	67.8	Female	Negative
B-25	22.3	Male	Negative
B-26	49	Female	Negative
B-27	69.2	Male	Negative
B-28	23	Female	Negative
B-29	36.6	Male	Negative
B-30	56.5	Male	Negative
B-31	48.6	Male	Negative
B-32	3	Male	Negative
B-33	54	Male	Negative
B-34	61.8	Female	BRAF:c.1798_1799delGTinsAA,p.(Val600Lys)(45.4%)
B-35	45.2	Male	Negative
B-36	54.7	Male	Negative
B-37	55.8	Male	Negative
B-38	78.4	Female	Negative
B-39	31.5	Male	BRAF:c.1799T>A,p.(Val600Glu)(45.3%)
B-40	49.3	Male	Negative
B-41	77.9	Female	Negative
B-42	18.7	Female	BRAF:c.1799T>A,p.(Val600Glu)(30.7%)
B-43	55.8	Male	BRAF:c.1799T>A,p.(Val600Glu)(26.1%)
B-44	17.7	Female	BRAF:c.1799T>A,p.(Val600Glu)(27.4%)
B-45	53.5	Male	Negative
B-46	49.2	Female	Negative
B-47	56.6	Female	Negative
B-48	75.1	Male	Negative
B-49	43.9	Male	IDH1:c.395G>A,p.(Arg132His)(23.3%)
B-50	66.3	Female	Negative
B-51	42.7	Male	Negative
B-52	28.6	Male	IDH1:c.395G>A,p.(Arg132His)(41.5%)
B-53	71.6	Female	Negative
B-54	2.8	Female	Negative
B-55	45.3	Male	Negative
B-56	58.8	Female	Negative
B-57	47.2	Male	Negative
B-58	35.6	Male	Negative
B-59	66.7	Female	Negative
B-60	56.8	Male	Negative
B-61	61.7	Male	Negative
B-62	21.1	Male	BRAF:c.1799T>A,p.(Val600Glu)(11.1%)
B-63	83.2	Male	Negative
B-64	24.4	Female	IDH1:c.395G>T,p.(Arg132Leu)(40.8%)
B-65	80.7	Male	BRAF:c.1799T>A,p.(Val600Glu)(12.3%)
B-66	30	Female	IDH1:c.394C>A,p.(Arg132Ser)(33%)
B-67	50.8	Female	Negative
B-68	56.9	Female	Negative
B-69	29.4	Female	Negative
B-70	54.5	Female	Negative
B-71	70.3	Female	Negative
B-72	63.2	Male	Negative
B-73	0.4	Male	BRAF:c.1799T>A,p.(Val600Glu)(27%)
B-74	42	Female	IDH1:c.395G>A,p.(Arg132His)(44.4%)
B-75	59.7	Female	Negative
B-76	73.7	Male	Negative
B-77	71.4	Male	IDH2:c.515G>A,p.(Arg172Lys)(51.2%)
B-78	50.1	Male	Negative
B-79	56.6	Female	Negative
B-80	84.4	Female	Negative
B-81	27.5	Male	IDH1:c.395G>A,p.(Arg132His)(41.2%)
B-82	27.8	Male	IDH2:c.515G>A,p.(Arg172Lys)(49.2%)
B-83	5.5	Female	Negative
B-84	25.1	Female	Negative
B-85	73	Female	Negative
B-86	41.1	Female	Negative
B-87	59.8	Female	Negative
B-88	73.2	Female	Negative
B-89	70.2	Male	Negative
B-90	56.8	Female	Negative
B-91	29.3	Male	Negative
B-92	58.5	Male	Negative
B-93	67.1	Female	Negative
B-94	33.9	Male	Negative
B-95	61.9	Male	Negative
B-96	72.8	Male	Negative
B-97	74	Female	Negative
B-98	45.3	Male	Negative
B-99	43.9	Female	Negative
B-100	27.4	Female	Negative
B-101	60.6	Female	Negative
B-102	68	Male	Negative
B-103	66	Female	Negative
B-104	44	Male	Negative
B-105	60.9	Female	Negative
B-106	74.9	Male	Negative
B-107	31.1	Female	IDH2:c.515G>T,p.(Arg172Met)(46.3%)
B-108	64.8	Female	Negative
B-109	31.9	Female	Negative
B-110	67.1	Male	Negative
B-111	67.3	Female	Negative
B-112	58.8	Male	Negative
B-113	14.6	Female	BRAF:c.1799T>A,p.(Val600Glu)(46.6%)
B-114	69	Male	Negative
B-115	69.3	Male	Negative
B-116	24.9	Male	Negative
B-117	57.7	Female	Negative
B-118	25	Male	Negative
B-119	32.8	Female	IDH1:c.395G>A,p.(Arg132His)(40.5%)
B-120	38.6	Male	Negative
B-121	51.8	Female	Negative
B-122	59.5	Male	Negative
B-123	64.7	Female	IDH1:c.395G>A,p.(Arg132His)(34.3%)
B-124	56.4	Male	Negative
B-125	56.2	Female	Negative
B-126	33.1	Female	Negative
B-127	3.9	Male	Negative
B-128	54.5	Female	Negative
B-129	72.9	Male	Negative
B-130	83.9	Female	Negative
B-131	48	Male	Negative
B-132	67.4	Female	Negative
B-133	73.8	Male	Negative
B-134	39	Male	IDH1:c.395G>A,p.(Arg132His)(42.5%)
B-135	76.8	Male	Negative
