# Supplementary material for: Molecular profiling of solid tumors by next-generation sequencing: an experience from a clinical laboratory
Source: Front Oncol. 2023 Jul 6;13:1208244. doi: 10.3389/fonc.2023.1208244 (PMC10359709; doi:10.3389/fonc.2023.1208244)
Supplement: Supplementary file 7 [file Table_7.xlsx]

## Sheet: Validation I
Sample ID	Results from methods other than NGS				Method	Ion Torrent Reporter Result
	BRAF	EGFR	KRAS	NRAS		BRAF	EGFR	KRAS	NRAS
3	BRAF:c.1799T>A, p.Val600Glu	Not done	ND	ND	KRAS and NRAS allele specific PCR with fluorescent hydrolysis probe detection (Entrogen) covering exons 2 (codons 12, 13), 3 (codons 59, 61), and 4 (codons 117, 146) of KRAS, and exons 2 (codons 12, 13), 3 (codons 59, 61), and 4 (codon 117) of NRAS. Mutation detection of KRAS is augmented with Sanger sequencing of PCR-amplified genomic DNA of exon 2 (codons 12 and 13) of the KRAS gene. BRAF mutat…	BRAF:c.1799T>A, p.Val600Glu	ND	ND	ND
6240	BRAF:c.1799T>A, p.Val600Glu	Not done	ND	ND	KRAS and NRAS allele specific PCR with fluorescent hydrolysis probe detection (Entrogen) covering exons 2 (codons 12, 13), 3 (codons 59, 61), and 4 (codons 117, 146) of KRAS, and exons 2 (codons 12, 13), 3 (codons 59, 61), and 4 (codon 117) of NRAS. Mutation detection of KRAS is augmented with Sanger sequencing of PCR-amplified genomic DNA of exon 2 (codons 12 and 13) of the KRAS gene. BRAF mutat…	BRAF:c.1799T>A, p.Val600Glu	ND	ND	ND
6340	BRAF:c.1798_1799 delGTinsAA, p.Val600Lys	Not done	ND	ND	KRAS and NRAS allele specific PCR with fluorescent hydrolysis probe detection (Entrogen) covering exons 2 (codons 12, 13), 3 (codons 59, 61), and 4 (codons 117, 146) of KRAS, and exons 2 (codons 12, 13), 3 (codons 59, 61), and 4 (codon 117) of NRAS. Mutation detection of KRAS is augmented with Sanger sequencing of PCR-amplified genomic DNA of exon 2 (codons 12 and 13) of the KRAS gene. BRAF mutat…	BRAF:c.1798_1799delinsAA, p.Val600Lys;	ND	ND	ND
4878	ND	Not done	ND	NRAS:c.182A>T, p.Glu61Leu	KRAS and NRAS allele specific PCR with fluorescent hydrolysis probe detection (Entrogen) covering exons 2 (codons 12, 13), 3 (codons 59, 61), and 4 (codons 117, 146) of KRAS, and exons 2 (codons 12, 13), 3 (codons 59, 61), and 4 (codon 117) of NRAS. Mutation detection of KRAS is augmented with Sanger sequencing of PCR-amplified genomic DNA of exon 2 (codons 12 and 13) of the KRAS gene. BRAF mutat…	ND	ND	ND	NRAS:c.182A>T, p.Gln61Leu
6304	ND	Not done	KRAS:c.35G>A, p.Gly12Asp	ND	KRAS and NRAS allele specific PCR with fluorescent hydrolysis probe detection (Entrogen) covering exons 2 (codons 12, 13), 3 (codons 59, 61), and 4 (codons 117, 146) of KRAS, and exons 2 (codons 12, 13), 3 (codons 59, 61), and 4 (codon 117) of NRAS. Mutation detection of KRAS is augmented with Sanger sequencing of PCR-amplified genomic DNA of exon 2 (codons 12 and 13) of the KRAS gene. BRAF mutat…	ND	ND	KRASA:c.35G>A, p.Gly12Asp	ND
6350	ND	Not done	KRAS:c.35G>T, p.Gly12Val	ND	KRAS and NRAS allele specific PCR with fluorescent hydrolysis probe detection (Entrogen) covering exons 2 (codons 12, 13), 3 (codons 59, 61), and 4 (codons 117, 146) of KRAS, and exons 2 (codons 12, 13), 3 (codons 59, 61), and 4 (codon 117) of NRAS. Mutation detection of KRAS is augmented with Sanger sequencing of PCR-amplified genomic DNA of exon 2 (codons 12 and 13) of the KRAS gene. BRAF mutat…	ND	ND	KRAS:c.35G>T, p.Gly12Val	ND
5561	ND	Not done	ND	ND	KRAS and NRAS allele specific PCR with fluorescent hydrolysis probe detection (Entrogen) covering exons 2 (codons 12, 13), 3 (codons 59, 61), and 4 (codons 117, 146) of KRAS, and exons 2 (codons 12, 13), 3 (codons 59, 61), and 4 (codon 117) of NRAS. Mutation detection of KRAS is augmented with Sanger sequencing of PCR-amplified genomic DNA of exon 2 (codons 12 and 13) of the KRAS gene. BRAF mutat…	ND	ND	ND	ND
6371	ND	Not done	ND	ND	KRAS and NRAS allele specific PCR with fluorescent hydrolysis probe detection (Entrogen) covering exons 2 (codons 12, 13), 3 (codons 59, 61), and 4 (codons 117, 146) of KRAS, and exons 2 (codons 12, 13), 3 (codons 59, 61), and 4 (codon 117) of NRAS. Mutation detection of KRAS is augmented with Sanger sequencing of PCR-amplified genomic DNA of exon 2 (codons 12 and 13) of the KRAS gene. BRAF mutat…	ND	ND	ND	ND
6583	ND	Not done	ND	ND	KRAS and NRAS allele specific PCR with fluorescent hydrolysis probe detection (Entrogen) covering exons 2 (codons 12, 13), 3 (codons 59, 61), and 4 (codons 117, 146) of KRAS, and exons 2 (codons 12, 13), 3 (codons 59, 61), and 4 (codon 117) of NRAS. Mutation detection of KRAS is augmented with Sanger sequencing of PCR-amplified genomic DNA of exon 2 (codons 12 and 13) of the KRAS gene. BRAF mutat…	ND	c.2353A>G, p.Thr785Ala (Tier III)	ND	ND
5845	ND	Not done	Not done	Not done	BRAF mutation analysis is based on Sanger sequencing analysis of PCR-amplified genomic DNA. This is carried out on an ABI 3130, covering the entire coding sequence of exon 15 (covering codons 594, 597, 600 and 601) of the BRAF gene. The DNA sequence is then analyzed by Mutation Surveyor software™. This test has been internally validated at London Health Sciences Centre. The limit of detection is …	ND	ND	ND	ND
6170	ND	Not done	Not done	Not done	BRAF mutation analysis is based on Sanger sequencing analysis of PCR-amplified genomic DNA. This is carried out on an ABI 3130, covering the entire coding sequence of exon 15 (covering codons 594, 597, 600 and 601) of the BRAF gene. The DNA sequence is then analyzed by Mutation Surveyor software™. This test has been internally validated at London Health Sciences Centre. The limit of detection is …	ND	ND	ND	ND
5403	Not done	EGFR Exon 19 Deletion	Not done	Not done	EGFR mutation analysis is based on allele specific PCR with fluorescent hydrolysis probe detection (Entrogen). This test has been internally validated at London Health Sciences Centre. The limit of detection is approximately 1 - 2% (mutant DNA in a background of wild-type DNA) as determined internally and by the manufacturer of the assay.	ND	c.2239_2251del, p.Leu747_Thr751 delinsPro	ND	ND
6624	Not done	Negative	Not done	Not done	EGFR mutation analysis is based on allele specific PCR with fluorescent hydrolysis probe detection (Entrogen). This test has been internally validated at London Health Sciences Centre. The limit of detection is approximately 1 - 2% (mutant DNA in a background of wild-type DNA) as determined internally and by the manufacturer of the assay.	ND	ND	KRAS:c.34G>T, p.Gly12Cys	ND
6651	Not done	Negative	Not done	Not done	EGFR mutation analysis is based on allele specific PCR with fluorescent hydrolysis probe detection (Entrogen). This test has been internally validated at London Health Sciences Centre. The limit of detection is approximately 1 - 2% (mutant DNA in a background of wild-type DNA) as determined internally and by the manufacturer of the assay.	ND	ND	KRAS:c.35G>T, p.Gly12Val	ND
6668	Not done	Negative	Not done	Not done	EGFR mutation analysis is based on allele specific PCR with fluorescent hydrolysis probe detection (Entrogen). This test has been internally validated at London Health Sciences Centre. The limit of detection is approximately 1 - 2% (mutant DNA in a background of wild-type DNA) as determined internally and by the manufacturer of the assay.	ND	ND	ND	ND
5335	Not done	Negative	Not done	Not done	EGFR mutation analysis is based on allele specific PCR with fluorescent hydrolysis probe detection (Entrogen). This test has been internally validated at London Health Sciences Centre. The limit of detection is approximately 1 - 2% (mutant DNA in a background of wild-type DNA) as determined internally and by the manufacturer of the assay.	ND	ND	ND	ND
ND : Not detected
Sequencing methods are carried out on an ABI 3130 and DNA sequence is analyzed by Mutation Surveyor software™. This test has been internally validated at London Health Sciences Centre. The limit of detection of the fluorescent PCR method is approximately 1 - 2% (mutant DNA in a background of wild-type DNA) as determined internally and by the manufacturer of the assay, while the limit of detection…

## Sheet: Hotspot_CoverageRegion_Report
#ID	RegionName	Chrom	ChromRegionStart	ChromRegionEnd	Chrom:Start-End	PercentCovered	AverageCoverageThreshold	MinimumCoverageThreshold	StatusComment	AveragePercentCovered	AverageAverageCoverage	AverageMinimumCoverage	Passed	PassedPercent	Failed	Total	Gene	Transcript	Protein	ExonNumber	SDPercentCovered	SDAverageCoverage	SDMinimumCoverage	CDSNumber
370294	CHP2_MPL_1	1	43814969	43815086	1: 43814969 - 43815086	1	500	100	N/A	0.993	5718.48	5666.9	3863	0.9689	124	3987	MPL	NM_005373.2	NP_005364.1	10	0.0835	3386.24	3359.48	10
370295	CHP2_NRAS_3	1	115252186	115252269	1: 115252186 - 115252269	1	500	100	N/A	0.997	4156.93	4112.84	3881	0.9734	106	3987	NRAS	NM_002524.4	NP_002515.1	4	0.0548	1980.1	1961.76	3
370296	CHP2_NRAS_2	1	115256505	115256584	1: 115256505 - 115256584	1	500	100	N/A	0.9952	4027.75	3983.27	3867	0.9699	120	3987	NRAS	NM_002524.4	NP_002515.1	3	0.0689	2106.68	2084.54	2
370297	CHP2_NRAS_1	1	115258690	115258774	1: 115258690 - 115258774	1	500	100	N/A	0.9948	3787.67	3745.92	3876	0.9722	111	3987	NRAS	NM_002524.4	NP_002515.1	2	0.0719	1842.13	1822.53	1
370298	CHP2_ALK_2	2	29432573	29432680	2: 29432573 - 29432680	1	500	100	N/A	0.9915	2259.61	2220.39	3726	0.9345	261	3987	ALK	NM_004304.4	NP_004295.2	intron	0.0915	1312.6	1295.8	intron
370299	CHP2_ALK_1	2	29443608	29443729	2: 29443608 - 29443729	1	500	100	N/A	0.9892	2321.33	2297.08	3676	0.922	311	3987	ALK	NM_004304.4	NP_004295.2	23	0.1027	1502.45	1489.58	23
370300	CHP2_IDH1_1	2	209113104	209113206	2: 209113104 - 209113206	1	500	100	N/A	0.9947	4516.4	4465	3812	0.9561	175	3987	IDH1	NM_005896.2	NP_005887.2	4	0.0724	2496.92	2472.23	2
370301	CHP2_ERBB4_8	2	212288905	212288990	2: 212288905 - 212288990	1	500	100	N/A	0.9939	2556.85	2459.09	3759	0.9428	228	3987	ERBB4	NM_005235.2	NP_005226.1	23	0.077	1536.59	1491.71	23
370302	CHP2_ERBB4_7	2	212530052	212530180	2: 212530052 - 212530180	1	500	100	N/A	0.9899	3693.14	3623	3734	0.9365	253	3987	ERBB4	NM_005235.2	NP_005226.1	15	0.0983	2344.4	2310.18	15
370303	CHP2_ERBB4_6	2	212576800	212576910	2: 212576800 - 212576910	1	500	100	N/A	0.9935	4166.35	4120.02	3785	0.9493	202	3987	ERBB4	NM_005235.2	NP_005226.1	9	0.0785	2472.12	2445.83	9
370304	CHP2_ERBB4_5	2	212578289	212578415	2: 212578289 - 212578415	1	500	100	N/A	0.9886	2816.41	2507.05	3703	0.9288	284	3987	ERBB4	NM_005235.2	NP_005226.1	8	0.1051	1806.26	1624.02	8
370305	CHP2_ERBB4_4	2	212587134	212587239	2: 212587134 - 212587239	1	500	100	N/A	0.9923	3495.46	3451.87	3791	0.9508	196	3987	ERBB4	NM_005235.2	NP_005226.1	7	0.0871	1950.78	1928.49	7
370306	CHP2_ERBB4_3	2	212589765	212589867	2: 212589765 - 212589867	1	500	100	N/A	0.9931	3695.01	3651.19	3790	0.9506	197	3987	ERBB4	NM_005235.2	NP_005226.1	6	0.0821	2109.57	2087.21	6
370307	CHP2_ERBB4_2	2	212652720	212652806	2: 212652720 - 212652806	1	500	100	N/A	0.9942	4018.25	3978.47	3838	0.9626	149	3987	ERBB4	NM_005235.2	NP_005226.1	4	0.0757	2185.1	2164.28	4
370308	CHP2_ERBB4_1	2	212812076	212812169	2: 212812076 - 212812169	1	500	100	N/A	0.9925	2465.54	2431.75	3742	0.9386	245	3987	ERBB4	NM_005235.2	NP_005226.1	intron	0.0863	1473	1451.92	intron
370309	CHP2_VHL_1	3	10183766	10183854	3: 10183766 - 10183854	1	500	100	N/A	0.9947	3601.78	3550.85	3843	0.9639	144	3987	VHL	NM_000551.3	NP_000542.1	1	0.0724	1944.37	1922.38	1
370310	CHP2_VHL_2	3	10188187	10188306	3: 10188187 - 10188306	1	500	100	N/A	0.9937	4491.49	4290.14	3810	0.9556	177	3987	VHL	NM_000551.3	NP_000542.1	2	0.0789	2404.37	2312.26	2
370311	CHP2_VHL_3	3	10191419	10191527	3: 10191419 - 10191527	1	500	100	N/A	0.9932	4153.8	4110.63	3816	0.9571	171	3987	VHL	NM_000551.3	NP_000542.1	3	0.082	2197.57	2179.41	3
370312	CHP2_MLH1_1	3	37067208	37067333	3: 37067208 - 37067333	1	500	100	N/A	0.99	3904.74	3824.09	3744	0.9391	243	3987	MLH1	NM_000249.3	NP_000240.1	12	0.0997	2324.03	2282.66	12
370313	CHP2_CTNNB1_1	3	41266030	41266147	3: 41266030 - 41266147	1	500	100	N/A	0.9902	3059.03	3015.31	3754	0.9416	233	3987	CTNNB1	NM_001098209.1	NP_001091679.1	3	0.0974	1773.86	1752.4	2
370314	CHP2_PIK3CA_1	3	178916776	178916881	3: 178916776 - 178916881	1	500	100	N/A	0.9922	3226.21	3164.86	3804	0.9541	183	3987	PIK3CA	NM_006218.2	NP_006209.2	2	0.0858	1922.47	1892.26	1
370315	CHP2_PIK3CA_2	3	178916932	178917035	3: 178916932 - 178917035	1	500	100	N/A	0.9931	2623.17	2590.98	3787	0.9498	200	3987	PIK3CA	NM_006218.2	NP_006209.2	intron	0.0821	1574.77	1556.16	intron
370316	CHP2_PIK3CA_3	3	178921465	178921570	3: 178921465 - 178921570	1	500	100	N/A	0.9942	4453.69	4380.97	3826	0.9596	161	3987	PIK3CA	NM_006218.2	NP_006209.2	5	0.0755	2624.96	2588.38	4
370317	CHP2_PIK3CA_4	3	178927406	178927525	3: 178927406 - 178927525	1	500	100	N/A	0.9918	2587.04	2522.81	3751	0.9408	236	3987	PIK3CA	NM_006218.2	NP_006209.2	7	0.0895	1607.65	1568.21	6
370318	CHP2_PIK3CA_5	3	178927902	178927986	3: 178927902 - 178927986	1	500	100	N/A	0.9942	1101.12	1080.85	3501	0.8781	486	3987	PIK3CA	NM_006218.2	NP_006209.2	intron	0.0747	754.71	742.28	intron
370319	CHP2_PIK3CA_6	3	178928070	178928160	3: 178928070 - 178928160	1	500	100	N/A	0.9959	3544.04	3313.34	3845	0.9644	142	3987	PIK3CA	NM_006218.2	NP_006209.2	8	0.0632	2156.75	2028.39	7
370320	CHP2_PIK3CA_7	3	178936024	178936105	3: 178936024 - 178936105	1	500	100	N/A	0.9957	3653.39	3596.77	3860	0.9681	127	3987	PIK3CA	NM_006218.2	NP_006209.2	10	0.0652	2078.58	2050.33	9
370321	CHP2_PIK3CA_8	3	178938788	178938918	3: 178938788 - 178938918	1	500	100	N/A	0.9895	2189.15	2156.04	3689	0.9253	298	3987	PIK3CA	NM_006218.2	NP_006209.2	14	0.1016	1456.03	1432.32	13
370322	CHP2_PIK3CA_9	3	178947819	178947896	3: 178947819 - 178947896	1	500	100	N/A	0.9967	5741.34	5482.76	3892	0.9762	95	3987	PIK3CA	NM_006218.2	NP_006209.2	19	0.057	3043.65	2916.04	18
370323	CHP2_PIK3CA_10	3	178951997	178952097	3: 178951997 - 178952097	1	500	100	N/A	0.9944	2987.58	2929.4	3788	0.9501	199	3987	PIK3CA	NM_006218.2	NP_006209.2	21	0.0734	1727.23	1695.48	20
370324	CHP2_PIK3CA_11	3	178952141	178952237	3: 178952141 - 178952237	1	500	100	N/A	0.9944	5015.32	4924.56	3850	0.9656	137	3987	PIK3CA	NM_006218.2	NP_006209.2	21	0.0737	2821.2	2768.99	3' UTR
370325	CHP2_FGFR3_1	4	1803552	1803653	4: 1803552 - 1803653	1	500	100	N/A	0.9951	3676.14	3615.93	3815	0.9569	172	3987	FGFR3	NM_001163213.1	NP_001156685.1	7	0.0682	2045.06	2014.84	6
370326	CHP2_FGFR3_2	4	1806082	1806187	4: 1806082 - 1806187	1	500	100	N/A	0.9912	3035.45	2745.46	3769	0.9453	218	3987	FGFR3	NM_001163213.1	NP_001156685.1	9	0.0933	1732.52	1579.81	8
370327	CHP2_FGFR3_3	4	1807834	1807930	4: 1807834 - 1807930	1	500	100	N/A	0.9944	2198.83	2144	3760	0.9431	227	3987	FGFR3	NM_001163213.1	NP_001156685.1	14	0.0741	1171.96	1145.6	13
370328	CHP2_FGFR3_4	4	1808312	1808399	4: 1808312 - 1808399	1	500	100	N/A	0.9957	3121.72	3077.45	3794	0.9516	193	3987	FGFR3	NM_001163213.1	NP_001156685.1	16	0.0652	1725.78	1705.21	15
370329	CHP2_FGFR3_5	4	1808882	1809006	4: 1808882 - 1809006	1	500	100	N/A	0.9906	3052.29	2987.11	3709	0.9303	278	3987	FGFR3	NM_001163213.1	NP_001156685.1	18	0.0929	1864.61	1831.13	17
370330	CHP2_PDGFRA_1	4	55140982	55141103	4: 55140982 - 55141103	1	500	100	N/A	0.9901	3098.4	3052.03	3679	0.9227	308	3987	PDGFRA	NM_006206.4	NP_006197.1	12	0.0985	3051.24	3007.32	11
370331	CHP2_PDGFRA_2	4	55144102	55144195	4: 55144102 - 55144195	1	500	100	N/A	0.9955	3789.73	3756.29	3838	0.9626	149	3987	PDGFRA	NM_006206.4	NP_006197.1	14	0.067	2969.76	2939.13	13
370332	CHP2_PDGFRA_3	4	55144539	55144653	4: 55144539 - 55144653	1	500	100	N/A	0.9927	3713.14	3677.37	3758	0.9426	229	3987	PDGFRA	NM_006206.4	NP_006197.1	15	0.085	3502.67	3467.68	14
370333	CHP2_PDGFRA_4	4	55152025	55152154	4: 55152025 - 55152154	1	500	100	N/A	0.9899	3612	3569.28	3724	0.934	263	3987	PDGFRA	NM_006206.4	NP_006197.1	18	0.0997	3665.04	3619.02	17
370334	CHP2_KIT_1	4	55561655	55561784	4: 55561655 - 55561784	1	500	100	N/A	0.9875	3599.8	3566.13	3745	0.9393	242	3987	KIT	NM_000222.2	NP_000213.1	2	0.1107	2379.52	2358.44	2
370335	CHP2_KIT_2	4	55592158	55592246	4: 55592158 - 55592246	1	500	100	N/A	0.9955	4261.58	4198.97	3849	0.9654	138	3987	KIT	NM_000222.2	NP_000213.1	9	0.067	2823.28	2785.54	9
370336	CHP2_KIT_3	4	55593418	55593513	4: 55593418 - 55593513	1	500	100	N/A	0.9935	4372.2	4302.18	3833	0.9614	154	3987	KIT	NM_000222.2	NP_000213.1	10	0.0805	2920.88	2876.9	10
370337	CHP2_KIT_4	4	55593576	55593695	4: 55593576 - 55593695	1	500	100	N/A	0.9925	4581.87	4535.91	3786	0.9496	201	3987	KIT	NM_000222.2	NP_000213.1	11	0.0863	3244.24	3214.51	11
370338	CHP2_KIT_5	4	55594171	55594279	4: 55594171 - 55594279	1	500	100	N/A	0.9906	2950.01	2919.63	3765	0.9443	222	3987	KIT	NM_000222.2	NP_000213.1	13	0.094	2115.59	2096.7	13
370339	CHP2_KIT_6	4	55595497	55595562	4: 55595497 - 55595562	1	500	100	N/A	0.9943	3303.56	3282.81	3851	0.9659	136	3987	KIT	NM_000222.2	NP_000213.1	14	0.0743	2270.52	2257.94	14
370340	CHP2_KIT_7	4	55597437	55597524	4: 55597437 - 55597524	1	500	100	N/A	0.9954	4914.17	4870.25	3841	0.9634	146	3987	KIT	NM_000222.2	NP_000213.1	intron	0.0673	3303.27	3274.15	intron
370341	CHP2_KIT_8	4	55599281	55599358	4: 55599281 - 55599358	1	500	100	N/A	0.9941	3474.02	3412.83	3848	0.9651	139	3987	KIT	NM_000222.2	NP_000213.1	17	0.076	2226.89	2195.45	17
370342	CHP2_KIT_9	4	55602674	55602751	4: 55602674 - 55602751	1	500	100	N/A	0.9885	4552.27	4502.71	3808	0.9551	179	3987	KIT	NM_000222.2	NP_000213.1	18	0.1068	3460.4	3421.87	18
370343	CHP2_KDR_9	4	55946089	55946208	4: 55946089 - 55946208	1	500	100	N/A	0.9874	1987.5	1967.49	3557	0.8921	430	3987	KDR	NM_002253.2	NP_002244.1	30	0.1111	1334.26	1322.02	30
370344	CHP2_KDR_8	4	55946251	55946371	4: 55946251 - 55946371	1	500	100	N/A	0.9906	3227.19	3193.33	3731	0.9358	256	3987	KDR	NM_002253.2	NP_002244.1	30	0.096	2070.96	2051.6	30
370345	CHP2_KDR_7	4	55953776	55953860	4: 55953776 - 55953860	1	500	100	N/A	0.9938	3919.13	3891.22	3816	0.9571	171	3987	KDR	NM_002253.2	NP_002244.1	27	0.0779	2209.21	2193.73	27
370346	CHP2_KDR_6	4	55955079	55955168	4: 55955079 - 55955168	1	500	100	N/A	0.9937	4317.92	4195.8	3839	0.9629	148	3987	KDR	NM_002253.2	NP_002244.1	26	0.0789	2366.58	2300.28	26
370347	CHP2_KDR_5	4	55960977	55961059	4: 55960977 - 55961059	1	500	100	N/A	0.9947	4264.96	4230.04	3849	0.9654	138	3987	KDR	NM_002253.2	NP_002244.1	21	0.0724	2317.4	2300.11	21
370348	CHP2_KDR_4	4	55962445	55962548	4: 55962445 - 55962548	1	500	100	N/A	0.9923	2887.44	2519.39	3713	0.9313	274	3987	KDR	NM_002253.2	NP_002244.1	19	0.0849	1864.98	1570.53	19
370349	CHP2_KDR_3	4	55972953	55973071	4: 55972953 - 55973071	1	500	100	N/A	0.9905	3039.81	3005.4	3674	0.9215	313	3987	KDR	NM_002253.2	NP_002244.1	intron	0.0969	2068.12	2047.45	intron
370350	CHP2_KDR_2	4	55979575	55979655	4: 55979575 - 55979655	1	500	100	N/A	0.994	3002.01	2906.93	3785	0.9493	202	3987	KDR	NM_002253.2	NP_002244.1	7	0.0774	1738.36	1685.14	7
370351	CHP2_KDR_1	4	55980239	55980359	4: 55980239 - 55980359	1	500	100	N/A	0.9915	2959.46	2900.76	3717	0.9323	270	3987	KDR	NM_002253.2	NP_002244.1	6	0.092	1857.41	1824.81	6
370352	CHP2_FBXW7_5	4	153245411	153245492	4: 153245411 - 153245492	1	500	100	N/A	0.9955	4378.76	4328.84	3869	0.9704	118	3987	FBXW7	NM_033632.3	NP_361014.1	11	0.0669	2095.11	2071.55	10
370353	CHP2_FBXW7_4	4	153247278	153247369	4: 153247278 - 153247369	1	500	100	N/A	0.996	5347.26	5284.9	3871	0.9709	116	3987	FBXW7	NM_033632.3	NP_361014.1	10	0.0628	2627.66	2598.88	9
370354	CHP2_FBXW7_3	4	153249356	153249477	4: 153249356 - 153249477	1	500	100	N/A	0.9917	3458.07	3414.54	3746	0.9396	241	3987	FBXW7	NM_033632.3	NP_361014.1	9	0.0905	2035.75	2010.86	8
370355	CHP2_FBXW7_2	4	153250853	153250926	4: 153250853 - 153250926	1	500	100	N/A	0.9961	3284.92	3252.55	3847	0.9649	140	3987	FBXW7	NM_033632.3	NP_361014.1	8	0.0611	1745.36	1729.1	7
370356	CHP2_FBXW7_1	4	153258902	153259023	4: 153258902 - 153259023	1	500	100	N/A	0.9916	3696.1	3652.76	3756	0.9421	231	3987	FBXW7	NM_033632.3	NP_361014.1	5	0.0906	2261.43	2234.89	4
370357	CHP2_APC_1	5	112173872	112173962	5: 112173872 - 112173962	1	500	100	N/A	0.994	3420.87	3371.72	3831	0.9609	156	3987	APC	NM_000038.5	NP_000029.2	16	0.0768	1751.72	1729.68	15
370358	CHP2_APC_2	5	112174558	112174666	5: 112174558 - 112174666	1	500	100	N/A	0.9933	4034.42	3964.37	3797	0.9523	190	3987	APC	NM_000038.5	NP_000029.2	16	0.0817	2323	2295.53	15
370359	CHP2_APC_3	5	112175144	112175268	5: 112175144 - 112175268	1	500	100	N/A	0.9902	2637.28	2605.18	3680	0.923	307	3987	APC	NM_000038.5	NP_000029.2	16	0.0983	1627.47	1609.91	15
370360	CHP2_APC_4	5	112175316	112175443	5: 112175316 - 112175443	1	500	100	N/A	0.99	3324.07	3278.5	3719	0.9328	268	3987	APC	NM_000038.5	NP_000029.2	16	0.0991	2043.15	2016.66	15
370361	CHP2_APC_5	5	112175568	112175703	5: 112175568 - 112175703	1	500	100	N/A	0.9889	2910.55	2853.82	3667	0.9197	320	3987	APC	NM_000038.5	NP_000029.2	16	0.1047	1845.13	1814.15	15
370362	CHP2_APC_6	5	112175741	112175862	5: 112175741 - 112175862	1	500	100	N/A	0.991	3645.33	3585.29	3743	0.9388	244	3987	APC	NM_000038.5	NP_000029.2	16	0.0944	2221.08	2186.78	15
370363	CHP2_APC_7	5	112175921	112176035	5: 112175921 - 112176035	1	500	100	N/A	0.993	1817.26	1781.02	3543	0.8886	444	3987	APC	NM_000038.5	NP_000029.2	16	0.0807	1209.67	1189.02	15
370364	CHP2_CSF1R_2	5	149433594	149433692	5: 149433594 - 149433692	1	500	100	N/A	0.9947	3436.71	2289.4	3785	0.9493	202	3987	CSF1R	NM_005211.3	NP_005202.2	22	0.0721	1852.94	1359.92	21
370365	CHP2_CSF1R_1	5	149452992	149453073	5: 149452992 - 149453073	1	500	100	N/A	0.995	3034.09	2995.11	3814	0.9566	173	3987	CSF1R	NM_005211.3	NP_005202.2	7	0.0706	1634.73	1617.59	6
370366	CHP2_NPM1_1	5	170837502	170837616	5: 170837502 - 170837616	1	500	100	N/A	0.9932	2830.35	1913.85	3763	0.9438	224	3987	NPM1	NM_002520.6	NP_002511.1	11	0.0814	1608.71	1080.42	11
370367	CHP2_EGFR_1	7	55211045	55211126	7: 55211045 - 55211126	1	500	100	N/A	0.9979	5701.15	5578.3	3860	0.9681	127	3987	EGFR	NM_005228.3	NP_005219.2	3	0.0449	7736.02	7554.65	3
370368	CHP2_EGFR_2	7	55221793	55221919	7: 55221793 - 55221919	1	500	100	N/A	0.99	3947.19	3797.27	3722	0.9335	265	3987	EGFR	NM_005228.3	NP_005219.2	intron	0.0997	5859.13	5667.18	intron
370369	CHP2_EGFR_3	7	55232963	55233053	7: 55232963 - 55233053	1	500	100	N/A	0.9959	5453.53	4968.96	3863	0.9689	124	3987	EGFR	NM_005228.3	NP_005219.2	15	0.0623	8315.51	7601.59	15
370370	CHP2_EGFR_4	7	55241636	55241729	7: 55241636 - 55241729	1	500	100	N/A	0.9934	4773.22	4714.81	3823	0.9589	164	3987	EGFR	NM_005228.3	NP_005219.2	18	0.0807	7332.52	7247.37	18
370371	CHP2_EGFR_5	7	55242412	55242540	7: 55242412 - 55242540	1	500	100	N/A	0.9915	4806.95	4666.89	3757	0.9423	230	3987	EGFR	NM_005228.3	NP_005219.2	19	0.0908	8245.72	8007.31	19
370372	CHP2_EGFR_6	7	55248966	55249090	7: 55248966 - 55249090	1	500	100	N/A	0.9885	1834.66	1822.21	3537	0.8871	450	3987	EGFR	NM_005228.3	NP_005219.2	20	0.1065	3326.26	3306.74	20
370373	CHP2_EGFR_7	7	55249123	55249245	7: 55249123 - 55249245	1	500	100	N/A	0.9912	4951.06	4817.67	3768	0.9451	219	3987	EGFR	NM_005228.3	NP_005219.2	intron	0.0923	8455.06	8297.22	intron
370374	CHP2_EGFR_8	7	55259508	55259628	7: 55259508 - 55259628	1	500	100	N/A	0.9884	3227.3	2667.6	3707	0.9298	280	3987	EGFR	NM_005228.3	NP_005219.2	intron	0.1068	5576.42	4620.67	intron
370375	CHP2_MET_1	7	116339616	116339701	7: 116339616 - 116339701	1	500	100	N/A	0.9962	5943.01	5830.2	3889	0.9754	98	3987	MET	NM_001127500.1	NP_001120972.1	2	0.0603	4756.4	4668.21	1
370376	CHP2_MET_2	7	116340156	116340270	7: 116340156 - 116340270	1	500	100	N/A	0.9931	3119.63	3054.74	3777	0.9473	210	3987	MET	NM_001127500.1	NP_001120972.1	2	0.0826	2463.45	2422.22	1
370377	CHP2_MET_3	7	116403132	116403251	7: 116403132 - 116403251	1	500	100	N/A	0.9902	3777.44	3698.27	3751	0.9408	236	3987	MET	NM_001127500.1	NP_001120972.1	11	0.0979	3177.95	3123.23	10
370378	CHP2_MET_4	7	116411879	116411997	7: 116411879 - 116411997	1	500	100	N/A	0.9944	6058.36	5982.32	3829	0.9604	158	3987	MET	NM_001127500.1	NP_001120972.1	14	0.0741	4783.28	4717.18	13
370379	CHP2_MET_5	7	116417428	116417542	7: 116417428 - 116417542	1	500	100	N/A	0.9935	4497.19	4404.47	3821	0.9584	166	3987	MET	NM_001127500.1	NP_001120972.1	16	0.0804	3685.68	3601.31	15
370380	CHP2_MET_6	7	116423408	116423492	7: 116423408 - 116423492	1	500	100	N/A	0.996	6381.89	6306.44	3888	0.9752	99	3987	MET	NM_001127500.1	NP_001120972.1	19	0.0632	5042.13	4985.52	18
370381	CHP2_SMO_1	7	128845064	128845188	7: 128845064 - 128845188	1	500	100	N/A	0.9901	4097.22	4061.12	3767	0.9448	220	3987	SMO	NM_005631.4	NP_005622.1	3	0.0987	2488.65	2469.35	3
370382	CHP2_SMO_2	7	128845958	128846063	7: 128845958 - 128846063	1	500	100	N/A	0.9932	3615.55	3570.77	3764	0.9441	223	3987	SMO	NM_005631.4	NP_005622.1	5	0.082	2188.03	2168.76	5
370383	CHP2_SMO_3	7	128846338	128846419	7: 128846338 - 128846419	1	500	100	N/A	0.9937	2998.72	2977.16	3782	0.9486	205	3987	SMO	NM_005631.4	NP_005622.1	6	0.0789	1692.88	1682.73	6
370384	CHP2_SMO_4	7	128850270	128850363	7: 128850270 - 128850363	1	500	100	N/A	0.9942	3171.7	3134.02	3769	0.9453	218	3987	SMO	NM_005631.4	NP_005622.1	9	0.0749	1840.37	1820.24	9
370385	CHP2_SMO_5	7	128851500	128851612	7: 128851500 - 128851612	1	500	100	N/A	0.9915	4177.67	4099.01	3762	0.9436	225	3987	SMO	NM_005631.4	NP_005622.1	11	0.092	2605.07	2557.14	11
370386	CHP2_BRAF_2	7	140453103	140453221	7: 140453103 - 140453221	1	500	100	N/A	0.9929	3052.69	2964.13	3829	0.9604	158	3987	BRAF	NM_004333.4	NP_004324.2	15	0.083	1960.21	1917.09	15
370387	CHP2_BRAF_1	7	140481392	140481515	7: 140481392 - 140481515	1	500	100	N/A	0.9914	4061.5	3772.56	3840	0.9631	147	3987	BRAF	NM_004333.4	NP_004324.2	11	0.0919	2576.31	2432.86	11
370388	CHP2_EZH2_1	7	148508707	148508791	7: 148508707 - 148508791	1	500	100	N/A	0.9964	4282.76	4040.72	3842	0.9636	145	3987	EZH2	NM_004456.4	NP_004447.2	16	0.0588	2449.3	2351.41	15
370389	CHP2_FGFR1_2	8	38282141	38282254	8: 38282141 - 38282254	1	500	100	N/A	0.9931	3744.8	3660.65	3762	0.9436	225	3987	FGFR1	NM_001174067.1	NP_001167538.1	8	0.0823	2777.44	2732.32	7
370390	CHP2_FGFR1_1	8	38285852	38285975	8: 38285852 - 38285975	1	500	100	N/A	0.9889	2749.04	2707.69	3611	0.9057	376	3987	FGFR1	NM_001174067.1	NP_001167538.1	5	0.1046	2215.2	2186.48	4
370391	CHP2_JAK2_1	9	5073730	5073857	9: 5073730 - 5073857	1	500	100	N/A	0.9907	3123.14	3037.42	3719	0.9328	268	3987	JAK2	NM_004972.3	NP_004963.1	intron	0.0948	2105.25	2055.89	intron
370392	CHP2_CDKN2A_2	9	21970941	21971066	9: 21970941 - 21971066	1	500	100	N/A	0.9882	1987.5	1920.45	3512	0.8809	475	3987	CDKN2A	NM_001195132.1	NP_001182061.1	2	0.1067	1361.11	1324.42	2
370393	CHP2_CDKN2A_1	9	21971091	21971219	9: 21971091 - 21971219	1	500	100	N/A	0.9877	2411.03	2360.95	3551	0.8906	436	3987	CDKN2A	NM_001195132.1	NP_001182061.1	2	0.11	1690.46	1659.32	2
370394	CHP2_GNAQ_1	9	80409376	80409498	9: 80409376 - 80409498	1	500	100	N/A	0.9941	4097.38	3991.37	3789	0.952	191	3980	GNAQ	NM_002072.3	NP_002063.2	5	0.0758	2263.17	2211.71	5
370395	CHP2_ABL1_1	9	133738295	133738378	9: 133738295 - 133738378	1	500	100	N/A	0.996	4943.64	4905.19	3863	0.9706	117	3980	ABL1	NM_007313.2	NP_009297.2	4	0.0631	2415.4	2398.76	4
370396	CHP2_ABL1_2	9	133747443	133747530	9: 133747443 - 133747530	1	500	100	N/A	0.9947	3630.1	3454.59	3821	0.9601	159	3980	ABL1	NM_007313.2	NP_009297.2	intron	0.0724	1848.42	1762.67	intron
370397	CHP2_ABL1_3	9	133748280	133748417	9: 133748280 - 133748417	1	500	100	N/A	0.99	2943.36	2884.1	3667	0.9214	313	3980	ABL1	NM_007313.2	NP_009297.2	6	0.0922	1790.15	1764.31	6
370398	CHP2_ABL1_4	9	133750308	133750405	9: 133750308 - 133750405	1	500	100	N/A	0.993	4115.4	4066.11	3807	0.9565	173	3980	ABL1	NM_007313.2	NP_009297.2	7	0.0835	2139	2116.29	7
370399	CHP2_NOTCH1_3	9	139390765	139390885	9: 139390765 - 139390885	1	500	100	N/A	0.9922	3032.72	3005.82	3731	0.9374	249	3980	NOTCH1	NM_017617.3	NP_060087.3	34	0.0879	1804.5	1791.33	34
370400	CHP2_NOTCH1_2	9	139397763	139397879	9: 139397763 - 139397879	1	500	100	N/A	0.993	3858.95	3806.89	3759	0.9445	221	3980	NOTCH1	NM_017617.3	NP_060087.3	intron	0.0828	2332.74	2307.06	intron
370401	CHP2_NOTCH1_1	9	139399338	139399447	9: 139399338 - 139399447	1	500	100	N/A	0.9938	2413.07	2370.8	3724	0.9357	256	3980	NOTCH1	NM_017617.3	NP_060087.3	26	0.0762	1394.7	1374.23	26
370402	CHP2_RET_1	10	43609067	43609182	10: 43609067 - 43609182	1	500	100	N/A	0.9901	3099.14	3048.6	3691	0.9274	289	3980	RET	NM_020975.4	NP_066124.1	intron	0.0969	2079.68	2050.94	intron
370403	CHP2_RET_2	10	43609875	43610010	10: 43609875 - 43610010	1	500	100	N/A	0.9887	2580.78	2548.24	3626	0.9111	354	3980	RET	NM_020975.4	NP_066124.1	11	0.1054	1745.89	1727.33	11
370404	CHP2_RET_3	10	43613795	43613893	10: 43613795 - 43613893	1	500	100	N/A	0.9931	3020.51	2963.8	3751	0.9425	229	3980	RET	NM_020975.4	NP_066124.1	13	0.0825	1813.77	1779.28	13
370405	CHP2_RET_4	10	43615547	43615687	10: 43615547 - 43615687	1	500	100	N/A	0.9878	2324.51	2297.26	3481	0.8746	499	3980	RET	NM_020975.4	NP_066124.1	15	0.1092	1777.09	1759.55	15
370406	CHP2_RET_5	10	43617315	43617433	10: 43617315 - 43617433	1	500	100	N/A	0.99	3415.74	3377.36	3708	0.9317	272	3980	RET	NM_020975.4	NP_066124.1	intron	0.0992	2228.48	2206.2	intron
370407	CHP2_PTEN_1	10	89624208	89624300	10: 89624208 - 89624300	1	500	100	N/A	0.9932	5321.03	5261.76	3853	0.9681	127	3980	PTEN	NM_000314.4	NP_000305.3	1	0.0819	2717.91	2689.14	1
370408	CHP2_PTEN_2	10	89685259	89685374	10: 89685259 - 89685374	1	500	100	N/A	0.9932	4229.82	4036.81	3802	0.9553	178	3980	PTEN	NM_000314.4	NP_000305.3	intron	0.082	2407.95	2317.03	intron
370409	CHP2_PTEN_3	10	89692814	89692920	10: 89692814 - 89692920	1	500	100	N/A	0.9936	3619.61	3573.48	3791	0.9525	189	3980	PTEN	NM_000314.4	NP_000305.3	5	0.0789	1918.93	1898.02	5
370410	CHP2_PTEN_4	10	89711805	89711932	10: 89711805 - 89711932	1	500	100	N/A	0.9903	3321.83	3044.8	3722	0.9352	258	3980	PTEN	NM_000314.4	NP_000305.3	intron	0.0972	1909.05	1753.92	intron
370411	CHP2_PTEN_5	10	89717504	89717620	10: 89717504 - 89717620	1	500	100	N/A	0.9936	4425.77	4356.26	3790	0.9523	190	3980	PTEN	NM_000314.4	NP_000305.3	intron	0.0793	2375.84	2339.18	intron
370412	CHP2_PTEN_6	10	89717667	89717780	10: 89717667 - 89717780	1	500	100	N/A	0.9927	3679.61	3579.93	3775	0.9485	205	3980	PTEN	NM_000314.4	NP_000305.3	7	0.0849	2082.32	2034.25	7
370413	CHP2_PTEN_7	10	89720696	89720747	10: 89720696 - 89720747	1	500	100	N/A	0.9965	3042.64	3025	3867	0.9716	113	3980	PTEN	NM_000314.4	NP_000305.3	8	0.0592	1626.67	1617.24	8
370414	CHP2_PTEN_8	10	89720785	89720900	10: 89720785 - 89720900	1	500	100	N/A	0.9937	3330.02	3215.06	3773	0.948	207	3980	PTEN	NM_000314.4	NP_000305.3	8	0.0786	1817.53	1761.9	8
370415	CHP2_FGFR2_4	10	123257953	123258045	10: 123257953 - 123258045	1	500	100	N/A	0.9929	3364.29	3322.1	3775	0.9485	205	3980	FGFR2	NM_022970.3	NP_075259.4	intron	0.0839	2057.77	2034.18	intron
370416	CHP2_FGFR2_3	10	123274722	123274835	10: 123274722 - 123274835	1	500	100	N/A	0.9917	3473.89	3431.28	3756	0.9437	224	3980	FGFR2	NM_022970.3	NP_075259.4	9	0.0907	2264.3	2237.83	8
370417	CHP2_FGFR2_2	10	123279418	123279544	10: 123279418 - 123279544	1	500	100	N/A	0.9908	3459.79	3406.78	3722	0.9352	258	3980	FGFR2	NM_022970.3	NP_075259.4	intron	0.0948	2322.96	2295.84	intron
370418	CHP2_FGFR2_1	10	123279608	123279713	10: 123279608 - 123279713	1	500	100	N/A	0.991	2538.63	2331.76	3729	0.9369	251	3980	FGFR2	NM_022970.3	NP_075259.4	7	0.0944	1608.35	1520.97	6
370419	CHP2_HRAS_2	11	533813	533930	11: 533813 - 533930	1	500	100	N/A	0.9924	4316.07	4252.19	3779	0.9495	201	3980	HRAS	NM_001130442.1	NP_001123914.1	3	0.0864	2567.56	2532.44	2
370420	CHP2_HRAS_1	11	534221	534308	11: 534221 - 534308	1	500	100	N/A	0.9945	3555.79	3488.6	3828	0.9618	152	3980	HRAS	NM_001130442.1	NP_001123914.1	2	0.0741	1943.38	1914.64	1
370421	CHP2_ATM_1	11	108117766	108117865	11: 108117766 - 108117865	1	500	100	N/A	0.9937	2793.54	2721.26	3768	0.9467	212	3980	ATM	NM_000051.3	NP_000042.3	8	0.079	1576.15	1546.76	7
370422	CHP2_ATM_2	11	108119816	108119891	11: 108119816 - 108119891	1	500	100	N/A	0.9951	2992.87	2888.49	3815	0.9585	165	3980	ATM	NM_000051.3	NP_000042.3	intron	0.0694	1649.82	1597.28	intron
370423	CHP2_ATM_3	11	108123516	108123618	11: 108123516 - 108123618	1	500	100	N/A	0.9947	3643.13	3587	3823	0.9606	157	3980	ATM	NM_000051.3	NP_000042.3	12	0.0722	1893.06	1865.8	11
370424	CHP2_ATM_4	11	108137932	108138025	11: 108137932 - 108138025	1	500	100	N/A	0.9945	4491.03	4440.03	3837	0.9641	143	3980	ATM	NM_000051.3	NP_000042.3	17	0.0741	2404.39	2379.04	16
370425	CHP2_ATM_5	11	108155084	108155180	11: 108155084 - 108155180	1	500	100	N/A	0.9937	3476.05	3367.73	3795	0.9535	185	3980	ATM	NM_000051.3	NP_000042.3	26	0.079	1841.95	1791.17	25
370426	CHP2_ATM_6	11	108170457	108170556	11: 108170457 - 108170556	1	500	100	N/A	0.9927	4371.15	4322.19	3823	0.9606	157	3980	ATM	NM_000051.3	NP_000042.3	34	0.085	2365.87	2342.99	33
370427	CHP2_ATM_7	11	108172363	108172467	11: 108172363 - 108172467	1	500	100	N/A	0.9952	4654.23	4122.99	3828	0.9618	152	3980	ATM	NM_000051.3	NP_000042.3	35	0.0687	2469.26	2221.8	34
370428	CHP2_ATM_8	11	108173631	108173703	11: 108173631 - 108173703	1	500	100	N/A	0.9962	3826.88	3672.38	3863	0.9706	117	3980	ATM	NM_000051.3	NP_000042.3	36	0.0613	1981.4	1913.4	35
370429	CHP2_ATM_9	11	108180903	108180960	11: 108180903 - 108180960	1	500	100	N/A	0.9956	2972.17	2955.93	3863	0.9706	117	3980	ATM	NM_000051.3	NP_000042.3	39	0.0648	1555.6	1547.73	38
370430	CHP2_ATM_10	11	108200916	108200993	11: 108200916 - 108200993	1	500	100	N/A	0.9945	2625.18	2600.84	3804	0.9558	176	3980	ATM	NM_000051.3	NP_000042.3	50	0.0733	1401.09	1389.36	49
370431	CHP2_ATM_11	11	108204635	108204684	11: 108204635 - 108204684	1	500	100	N/A	0.9958	2859.09	2844.25	3850	0.9673	130	3980	ATM	NM_000051.3	NP_000042.3	54	0.0645	1773.91	1766.72	53
370432	CHP2_ATM_12	11	108205732	108205816	11: 108205732 - 108205816	1	500	100	N/A	0.9942	3998.52	3925.47	3850	0.9673	130	3980	ATM	NM_000051.3	NP_000042.3	55	0.0758	2027.75	1997.28	54
370433	CHP2_ATM_13	11	108206524	108206628	11: 108206524 - 108206628	1	500	100	N/A	0.9925	2847.59	2787.77	3738	0.9392	242	3980	ATM	NM_000051.3	NP_000042.3	56	0.0865	1665.57	1631.15	55
370434	CHP2_ATM_14	11	108218016	108218144	11: 108218016 - 108218144	1	500	100	N/A	0.9887	2657.03	2599	3651	0.9173	329	3980	ATM	NM_000051.3	NP_000042.3	59	0.1053	1708.52	1675.81	58
370435	CHP2_ATM_15	11	108225550	108225632	11: 108225550 - 108225632	1	500	100	N/A	0.993	2041	1991.65	3703	0.9304	277	3980	ATM	NM_000051.3	NP_000042.3	61	0.0834	1266.52	1242.47	60
370436	CHP2_ATM_16	11	108236043	108236140	11: 108236043 - 108236140	1	500	100	N/A	0.994	4278.24	4229.88	3828	0.9618	152	3980	ATM	NM_000051.3	NP_000042.3	63	0.0766	2237.66	2214.65	62
370437	CHP2_ATM_17	11	108236187	108236285	11: 108236187 - 108236285	1	500	100	N/A	0.9936	4447.15	4411.32	3823	0.9606	157	3980	ATM	NM_000051.3	NP_000042.3	63	0.0794	2416.02	2400.05	3' UTR
370438	CHP2_KRAS_3	12	25378550	25378658	12: 25378550 - 25378658	1	500	100	N/A	0.9951	3428.55	3343.49	3822	0.9603	158	3980	KRAS	NM_033360.2	NP_203524.1	4	0.0692	2526.53	2470.56	3
370439	CHP2_KRAS_2	12	25380261	25380364	12: 25380261 - 25380364	1	500	100	N/A	0.9942	5490.29	5447.51	3853	0.9681	127	3980	KRAS	NM_033360.2	NP_203524.1	3	0.0758	3995.77	3966.82	2
370440	CHP2_KRAS_1	12	25398187	25398304	12: 25398187 - 25398304	1	500	100	N/A	0.9921	4318.22	4238.23	3831	0.9626	149	3980	KRAS	NM_033360.2	NP_203524.1	2	0.0881	3191.66	3133.7	1
370441	CHP2_PTPN11_1	12	112888119	112888228	12: 112888119 - 112888228	1	500	100	N/A	0.9934	4840.85	4762.55	3804	0.9558	176	3980	PTPN11	NM_002834.3	NP_002825.3	3	0.0807	2722.39	2683.65	3
370442	CHP2_PTPN11_2	12	112926836	112926961	12: 112926836 - 112926961	1	500	100	N/A	0.9918	3207.91	3173.33	3689	0.9269	291	3980	PTPN11	NM_002834.3	NP_002825.3	13	0.0898	2046.59	2027.76	13
370443	CHP2_HNF1A_1	12	121431372	121431459	12: 121431372 - 121431459	1	500	100	N/A	0.995	3475.86	3442.13	3807	0.9565	173	3980	HNF1A	NM_000545.5	NP_000536.5	3	0.0707	1859.67	1846.02	3
370444	CHP2_HNF1A_2	12	121432011	121432099	12: 121432011 - 121432099	1	500	100	N/A	0.9945	4292.91	4253.72	3847	0.9666	133	3980	HNF1A	NM_000545.5	NP_000536.5	4	0.074	2186.74	2170.03	4
370445	CHP2_FLT3_4	13	28592580	28592663	13: 28592580 - 28592663	1	500	100	N/A	0.9944	3162.86	3131.5	3796	0.9538	184	3980	FLT3	NM_004119.2	NP_004110.2	20	0.0742	2312.35	2291.08	20
370446	CHP2_FLT3_3	13	28602276	28602379	13: 28602276 - 28602379	1	500	100	N/A	0.9942	3619.44	3472.39	3778	0.9492	202	3980	FLT3	NM_004119.2	NP_004110.2	16	0.0757	2654.36	2551.71	16
370447	CHP2_FLT3_2	13	28608228	28608348	13: 28608228 - 28608348	1	500	100	N/A	0.9903	3342.5	3238.79	3708	0.9317	272	3980	FLT3	NM_004119.2	NP_004110.2	14	0.0974	2611.73	2546.51	14
370448	CHP2_FLT3_1	13	28610094	28610184	13: 28610094 - 28610184	1	500	100	N/A	0.9932	3688.98	3648.9	3815	0.9585	165	3980	FLT3	NM_004119.2	NP_004110.2	11	0.0821	2628.25	2602.35	11
370449	CHP2_RB1_1	13	48919224	48919312	13: 48919224 - 48919312	1	500	100	N/A	0.994	2482.13	2458.87	3761	0.945	219	3980	RB1	NM_000321.2	NP_000312.2	4	0.0774	1551	1538.96	4
370450	CHP2_RB1_2	13	48923140	48923255	13: 48923140 - 48923255	1	500	100	N/A	0.9935	3078.58	3015.85	3738	0.9392	242	3980	RB1	NM_000321.2	NP_000312.2	intron	0.0805	2014.23	1982.26	intron
370451	CHP2_RB1_3	13	48941602	48941724	13: 48941602 - 48941724	1	500	100	N/A	0.9917	3801.72	3672.47	3752	0.9427	228	3980	RB1	NM_000321.2	NP_000312.2	10	0.0906	2418.72	2363.71	10
370452	CHP2_RB1_4	13	48942598	48942711	13: 48942598 - 48942711	1	500	100	N/A	0.9917	3678.19	3604.7	3783	0.9505	197	3980	RB1	NM_000321.2	NP_000312.2	intron	0.0905	2140.6	2104.78	intron
370453	CHP2_RB1_5	13	48953754	48953874	13: 48953754 - 48953874	1	500	100	N/A	0.9914	3155.48	3058.06	3743	0.9405	237	3980	RB1	NM_000321.2	NP_000312.2	intron	0.0914	1836.89	1785.93	intron
370454	CHP2_RB1_6	13	48955526	48955605	13: 48955526 - 48955605	1	500	100	N/A	0.9937	2753.59	2720.97	3803	0.9555	177	3980	RB1	NM_000321.2	NP_000312.2	17	0.079	1616.09	1600.43	17
370455	CHP2_RB1_7	13	49027106	49027178	13: 49027106 - 49027178	1	500	100	N/A	0.995	4435.25	4393.49	3853	0.9681	127	3980	RB1	NM_000321.2	NP_000312.2	18	0.0707	2560.62	2539.17	18
370456	CHP2_RB1_8	13	49033828	49033934	13: 49033828 - 49033934	1	500	100	N/A	0.9923	2555.18	2516.72	3722	0.9352	258	3980	RB1	NM_000321.2	NP_000312.2	20	0.0867	1566.97	1550.86	20
370457	CHP2_RB1_9	13	49037847	49037932	13: 49037847 - 49037932	1	500	100	N/A	0.9947	3408.58	3363.69	3756	0.9437	224	3980	RB1	NM_000321.2	NP_000312.2	21	0.0722	2193.11	2168.73	21
370458	CHP2_RB1_10	13	49039150	49039232	13: 49039150 - 49039232	1	500	100	N/A	0.9955	5195.7	5062.47	3868	0.9719	112	3980	RB1	NM_000321.2	NP_000312.2	22	0.0671	2787.99	2719.33	22
370459	CHP2_AKT1_2	14	105241434	105241519	14: 105241434 - 105241519	1	500	100	N/A	0.9953	4801.69	4740.01	3857	0.9691	123	3980	AKT1	NM_001014431.1	NP_001014431.1	6	0.068	2630.89	2599.59	5
370460	CHP2_AKT1_1	14	105246446	105246583	14: 105246446 - 105246583	1	500	100	N/A	0.9903	3307.5	3246.54	3683	0.9254	297	3980	AKT1	NM_001014431.1	NP_001014431.1	3	0.0977	2202.52	2172.26	2
370461	CHP2_IDH2_1	15	90631825	90631954	15: 90631825 - 90631954	1	500	100	N/A	0.9922	3135.74	3099.93	3681	0.9249	299	3980	IDH2	NM_002168.2	NP_002159.2	4	0.0879	1962.82	1943.32	4
370462	CHP2_CDH1_1	16	68835603	68835697	16: 68835603 - 68835697	1	500	100	N/A	0.9945	5315.66	5243.66	3861	0.9701	119	3980	CDH1	NM_004360.3	NP_004351.1	3	0.074	2650.31	2616.37	3
370463	CHP2_CDH1_2	16	68846025	68846151	16: 68846025 - 68846151	1	500	100	N/A	0.9932	5132.83	5079.1	3808	0.9568	172	3980	CDH1	NM_004360.3	NP_004351.1	8	0.082	2884.7	2856.56	8
370464	CHP2_CDH1_3	16	68847200	68847302	16: 68847200 - 68847302	1	500	100	N/A	0.9942	3718.94	3659.46	3804	0.9558	176	3980	CDH1	NM_004360.3	NP_004351.1	9	0.0755	1993.72	1964.77	9
370465	CHP2_TP53_8	17	7573924	7574035	17: 7573924 - 7574035	1	500	100	N/A	0.9945	4083.03	4031.71	3814	0.9583	166	3980	TP53	NM_000546.5	NP_000537.3	10	0.0741	2373.32	2349.43	9
370466	CHP2_TP53_7	17	7577016	7577151	17: 7577016 - 7577151	1	500	100	N/A	0.9877	2650.26	2599.05	3720	0.9347	260	3980	TP53	NM_000546.5	NP_000537.3	8	0.1103	1622.63	1598.58	7
370467	CHP2_TP53_6	17	7577509	7577612	17: 7577509 - 7577612	1	500	100	N/A	0.9924	5140.02	5050.77	3836	0.9638	144	3980	TP53	NM_000546.5	NP_000537.3	7	0.0865	2884.65	2838.83	6
370468	CHP2_TP53_5	17	7578181	7578298	17: 7578181 - 7578298	1	500	100	N/A	0.9924	4031.22	3983.56	3796	0.9538	184	3980	TP53	NM_000546.5	NP_000537.3	6	0.0863	2374.96	2350.47	5
370469	CHP2_TP53_4	17	7578353	7578483	17: 7578353 - 7578483	1	500	100	N/A	0.9914	3975.36	3861.51	3781	0.95	199	3980	TP53	NM_000546.5	NP_000537.3	5	0.091	2445.62	2387.72	4
370470	CHP2_TP53_3	17	7578517	7578601	17: 7578517 - 7578601	1	500	100	N/A	0.9969	4670.92	4563.87	3858	0.9693	122	3980	TP53	NM_000546.5	NP_000537.3	intron	0.055	2557.07	2507.05	intron
370471	CHP2_TP53_2	17	7579351	7579485	17: 7579351 - 7579485	1	500	100	N/A	0.9895	2705.41	2486.04	3717	0.9339	263	3980	TP53	NM_000546.5	NP_000537.3	4	0.101	1749.57	1617.11	3
370472	CHP2_TP53_1	17	7579854	7579960	17: 7579854 - 7579960	1	500	100	N/A	0.9937	4406.98	4358.41	3807	0.9565	173	3980	TP53	NM_000546.5	NP_000537.3	2	0.079	2599.64	2573.9	1
370473	CHP2_ERBB2_1	17	37880213	37880340	17: 37880213 - 37880340	1	500	100	N/A	0.9935	6260.58	6181.34	3812	0.9578	168	3980	ERBB2	NM_004448.2	NP_004439.2	intron	0.0798	8738.09	8621.33	intron
370474	CHP2_ERBB2_2	17	37880954	37881061	17: 37880954 - 37881061	1	500	100	N/A	0.9945	5475.91	5436.41	3836	0.9638	144	3980	ERBB2	NM_004448.2	NP_004439.2	20	0.0741	7788.46	7744.44	20
370475	CHP2_ERBB2_3	17	37881325	37881453	17: 37881325 - 37881453	1	500	100	N/A	0.9949	5605.79	5511.2	3809	0.957	171	3980	ERBB2	NM_004448.2	NP_004439.2	21	0.07	7951.01	7830.82	21
370476	CHP2_SMAD4_1	18	48575100	48575213	18: 48575100 - 48575213	1	500	100	N/A	0.9944	4254.06	4140.56	3808	0.9568	172	3980	SMAD4	NM_005359.5	NP_005350.1	3	0.0742	2421.91	2379.25	2
370477	CHP2_SMAD4_2	18	48575557	48575677	18: 48575557 - 48575677	1	500	100	N/A	0.9894	2413.81	2270.37	3640	0.9146	340	3980	SMAD4	NM_005359.5	NP_005350.1	intron	0.1022	1630.57	1569.47	intron
370478	CHP2_SMAD4_3	18	48581191	48581302	18: 48581191 - 48581302	1	500	100	N/A	0.9937	3447.49	3406.63	3743	0.9405	237	3980	SMAD4	NM_005359.5	NP_005350.1	5	0.0784	1999.84	1977.33	4
370479	CHP2_SMAD4_4	18	48584552	48584678	18: 48584552 - 48584678	1	500	100	N/A	0.9915	3469.89	3168.79	3707	0.9314	273	3980	SMAD4	NM_005359.5	NP_005350.1	intron	0.092	2172.45	2006.61	intron
370480	CHP2_SMAD4_5	18	48586252	48586361	18: 48586252 - 48586361	1	500	100	N/A	0.9916	3924.83	3834.92	3795	0.9535	185	3980	SMAD4	NM_005359.5	NP_005350.1	intron	0.0908	2197.59	2157.66	intron
370481	CHP2_SMAD4_6	18	48591815	48591931	18: 48591815 - 48591931	1	500	100	N/A	0.9907	3796.81	3744.34	3762	0.9452	218	3980	SMAD4	NM_005359.5	NP_005350.1	9	0.0952	2264.58	2231.83	8
370482	CHP2_SMAD4_7	18	48593400	48593519	18: 48593400 - 48593519	1	500	100	N/A	0.9902	1756.37	1726.21	3602	0.905	378	3980	SMAD4	NM_005359.5	NP_005350.1	10	0.097	1025.6	1009.59	9
370483	CHP2_SMAD4_8	18	48603029	48603119	18: 48603029 - 48603119	1	500	100	N/A	0.9941	3838.7	3773.89	3838	0.9643	142	3980	SMAD4	NM_005359.5	NP_005350.1	11	0.0763	2082.2	2051.89	10
370484	CHP2_SMAD4_9	18	48604659	48604774	18: 48604659 - 48604774	1	500	100	N/A	0.9916	3567.36	3520.11	3751	0.9425	229	3980	SMAD4	NM_005359.5	NP_005350.1	12	0.091	2124.94	2098.23	11
370485	CHP2_STK11_1	19	1206978	1207104	19: 1206978 - 1207104	1	500	100	N/A	0.994	5973.9	5917.31	3810	0.9573	170	3980	STK11	NM_000455.4	NP_000446.1	1	0.0774	3754.14	3728.51	1
370486	CHP2_STK11_2	19	1220311	1220450	19: 1220311 - 1220450	1	500	100	N/A	0.9906	3953.74	3822.45	3737	0.9389	243	3980	STK11	NM_000455.4	NP_000446.1	4	0.0963	2610.87	2541.22	4
370487	CHP2_STK11_3	19	1220481	1220603	19: 1220481 - 1220603	1	500	100	N/A	0.9929	4408.84	3844.26	3788	0.9518	192	3980	STK11	NM_000455.4	NP_000446.1	intron	0.0837	2757.6	2400.04	intron
370488	CHP2_STK11_4	19	1221237	1221332	19: 1221237 - 1221332	1	500	100	N/A	0.9943	5626.33	5558.99	3846	0.9663	134	3980	STK11	NM_000455.4	NP_000446.1	6	0.0748	3362.37	3323.85	6
370489	CHP2_STK11_5	19	1223015	1223144	19: 1223015 - 1223144	1	500	100	N/A	0.9908	4121.89	3903.7	3759	0.9445	221	3980	STK11	NM_000455.4	NP_000446.1	8	0.0948	2668.87	2565.47	8
370490	CHP2_GNA11_1	19	3118882	3118973	19: 3118882 - 3118973	1	500	100	N/A	0.9947	3611.76	3541.26	3803	0.9555	177	3980	GNA11	NM_002067.2	NP_002058.2	5	0.0721	1891.48	1857.49	5
370491	CHP2_JAK3_3	19	17945617	17945734	19: 17945617 - 17945734	1	500	100	N/A	0.9904	2938.9	2904.22	3741	0.94	239	3980	JAK3	NM_000215.3	NP_000206.2	16	0.0972	1671.15	1653	15
370492	CHP2_JAK3_2	19	17947987	17948074	19: 17947987 - 17948074	1	500	100	N/A	0.9955	5562.89	5496.77	3858	0.9693	122	3980	JAK3	NM_000215.3	NP_000206.2	intron	0.0671	2848.63	2818.52	intron
370493	CHP2_JAK3_1	19	17954135	17954225	19: 17954135 - 17954225	1	500	100	N/A	0.9937	3487.63	3383.37	3815	0.9585	165	3980	JAK3	NM_000215.3	NP_000206.2	intron	0.0788	1869.66	1841.77	intron
370494	CHP2_SRC_1	20	36031667	36031769	20: 36031667 - 36031769	1	500	100	N/A	0.9944	4526.38	4475.89	3800	0.9577	168	3968	SRC	NM_005417.4	NP_005408.1	14	0.0743	2690.19	2662.95	11
370495	CHP2_GNAS_1	20	57484397	57484504	20: 57484397 - 57484504	1	500	100	N/A	0.9922	2932.4	2882.69	3735	0.9413	233	3968	GNAS	NM_080425.2	NP_536350.2	8	0.088	1853.54	1826.87	8
370496	CHP2_GNAS_2	20	57484563	57484672	20: 57484563 - 57484672	1	500	100	N/A	0.9935	4422.75	4339.18	3797	0.9569	171	3968	GNAS	NM_080425.2	NP_536350.2	9	0.0798	2731.11	2680.22	9
370497	CHP2_SMARCB1_1	22	24133954	24134064	22: 24133954 - 24134064	1	500	100	N/A	0.9934	4394.14	3983.38	3792	0.9556	176	3968	SMARCB1	NM_003073.3	NP_003064.2	2	0.0802	2487.3	2261.35	2
370498	CHP2_SMARCB1_2	22	24143201	24143311	22: 24143201 - 24143311	1	500	100	N/A	0.9934	3432	3402.45	3754	0.9461	214	3968	SMARCB1	NM_003073.3	NP_003064.2	4	0.0807	1979.4	1964.56	4
370499	CHP2_SMARCB1_3	22	24145478	24145598	22: 24145478 - 24145598	1	500	100	N/A	0.9914	3534.63	3487.39	3715	0.9362	253	3968	SMARCB1	NM_003073.3	NP_003064.2	5	0.0913	2200.48	2172.5	5
370500	CHP2_SMARCB1_4	22	24176260	24176391	22: 24176260 - 24176391	1	500	100	N/A	0.9895	2892.64	2836.02	3639	0.9171	329	3968	SMARCB1	NM_003073.3	NP_003064.2	intron	0.1014	1855.06	1826.12	intron

## Sheet: validation II
		Comparison of NGS and Real-time PCR/Sanger sequencing data
Real-time PCR Assay / Sanger Sequencing			NGS Ion Torrent Validation Manual Library Preparation - Results
Validation / MD Sample number	Assay Done	Mutation detected	NGS Validation Sample Number	Ion Express BarCode	ION Torrent Run Number	Gene	Mutation	Variant type	Allele call	allele Frequency %
B2	BRAF	V600E (Ct29.6)	Sample 1	1	SN2-2	BRAF	V600E	SNP	Het	65.6
E2	EGFR	Exon 19 Del	Sample 2	2	SN2-2	EGFR	L747_E749del	DEL	Het	38
						EGFR	K754E	SNP	Het	36.3
						HRAS	H27H	SNP	Het	43.9
K3	KRAS	G12V (Ct 32.4)	Sample 3	3	SN2-2	KRAS	G12V	SNP	Het	18.4
						TP53	R273C	SNP	Het	22.5
K10	KRAS	G13D (Ct 29.92)	Sample 4	4	SN2-2	KRAS	G13D	SNP	Het	37.9
B5	BRAF	V600E (Ct30.9)	Sample 6	6	SN2-4	BRAF	V600E	SNP	Het	33.9
E1	EGFR	L861Q	Sample 7	7	SN2-4	EGFR	L816Q	SNP	Het	38.2
E3	EGFR	L858R	Sample 13	1	SN2-5	EGFR	L858R	SNP	Het	25.9
3791	EGFR	G719X	Sample 14	2	SN2-5	EGFR	G719X	SNP	Het	34.9
788	EGFR	Exon20ins	Sample 15	3	SN2-5	EGFR	Exon20ins	INS	Het	7.2
844	EGFR	Exon19del	Sample 16	4	SN2-5	EGFR	Exon19del	DEL	Het	2.2
890	KRAS	G12R	Sample 17	5	SN2-6	KRAS	G12R	SNP	Het	25.4
5310	KRAS	G12C	Sample 18	6	SN2-6	KRAS	G12C	SNP	Het	65.4
4293	KRAS	G12S	Sample 19	7	SN2-6	KRAS	G12S	SNP	Het	74.5
4938	KRAS	G12A	Sample 20	8	SN2-6	KRAS	G12A	SNP	Het	38.3
4231	KRAS	G12D	Sample 21	9	SN2-7	KRAS	G12D	SNP	Het	34.2
3177	KRAS	Q61H	Sample 22	10	SN2-7	KRAS	Q61H	SNP	Het	20.1
3605	KRAS/NRAS	G12D NRAS	Sample 23	11	SN2-7	NRAS	G12D	SNP	Het	51.6
5245	BRAF	BRAF c.1798_1799GT>AA, V600K	Sample 24	12	SN2-7	BRAF	BRAF c.1798_1799GT>AA BRAF p.V600K	MNP	Het	41.9
4938	KRAS	G12A	Sample 20	8	SN2-8	KRAS	G12A	SNP	Het	36.8
N3 (Horizon Diagnostics - Control HD247 50% NRAS Q61K)	NRAS	Q61K (Ct 31.8 FAM)	Sample 11	11	SN2-3	NRAS	Q61K	SNP	Het	50.1
						EGFR	G719S	SNP	Het	34.2
N4 (Horizon Dx Control HD349 50% NRAS Q61L)	NRAS	Q61L (Ct29.4 FAM)	Sample 12	12	SN2-3	NRAS	Q61L	SNP	Het	48.7
						EGFR	G719S	SNP	Het	34.5
N2 (Horizon Diagnostics - Control HD581 50% NRAS Q61H)	NRAS	Q61H	Sample 26	14	SN2-8	NRAS	Q61H	SNP	Het	48.7
N5 (Horizon Diagnostics - Control HD286 50% NRAS Q61R)	NRAS	Q61R	Sample 27	15	SN2-8	NRAS	Q61R	SNP	Het	48.7
3309	KRAS/NRAS	A146T NRAS	Sample 28	16	SN2-8	NRAS	A146T	SNP	Het	38.4
B4	BRAF	None	Sample 5	5	SN2-4	BRAF	None
E21	EGFR	None	Sample 8	8	SN2-4	EGFR	None
K1	KRAS	None	Sample 9	9	SN2-3	KRAS	None
		*Discrepancy or no result
